# Supplementary material for: The cost of healthy versus current diets in the Netherlands for households with a low, middle and high education
Source: SSM Popul Health. 2022 Nov 25;20:101296. doi: 10.1016/j.ssmph.2022.101296 (PMC9712664; doi:10.1016/j.ssmph.2022.101296)
Supplement: Multimedia component 1 [file mmc1.xlsx]

## Sheet: common foods
Food group	Food group ID	Commonly consumed food	Commonly consumed food ID	Variety	core/disc	Population group	Child Adult Specific
Fruit	1	Kiwi	01001	2	c	All	All
Fruit	1	Orange	01002	2	c	All	All
Fruit	1	Grapes white with skin	01003	2	c	All	All
Fruit	1	Apple sauce	01004	2	c	All	Child
Fruit	1	Strawberries	01005	2	c	All	All
Fruit	1	Tangerine	01006	1	c	All	All
Fruit	1	Apple	01008	1	c	All	All
Fruit	1	Banana	01009	1	c	All	All
Fruit	1	Peach	01010	3	c	All	All
Fruit	1	Melon	01011	3	c	All	All
Fruit	1	Pear	01012	2	c	All	All
Fruit	1	Raisins	01013	2	c	All	All
Vegetables	2	Potato product natural precooked chilled	02011	2	c	All	All
Vegetables	2	Potatoes	02012	1	c	All	All
Vegetables	2	Fries	02013	1	c	All	All
Vegetables	2	Silver-skin onions sweet pickled glass	02014	3	c	All	Adult
Vegetables	2	Letuce	02015	2	c	All	All
Vegetables	2	Vegetables for soup cooked	02017	2	c	All	All
Vegetables	2	Pickles	02018	2	c	All	All
Vegetables	2	Celeriac	02019	3	c	All	Adult
Vegetables	2	Tomato paster	02021	3	c	All	All
Vegetables	2	Arugula	02022	2	c	All	All
Vegetables	2	Bean sprouts	02023	2	c	All	All
Vegetables	2	White cabbage	02024	2	c	All	All
Vegetables	2	Cauliflower	02028	2	c	All	All
Vegetables	2	Carrots	02029	2	c	All	All
Vegetables	2	Zucchini	02030	2	c	All	All
Vegetables	2	Cucumber	02031	2	c	All	All
Vegetables	2	Broccoli	02039	2	c	All	All
Vegetables	2	Raw tomato	02032	1	c	All	All
Vegetables	2	Cherry tomato	02033	1	c	All	All
Vegetables	2	Red paprika	02035	1	c	All	All
Vegetables	2	Iceberg lettuce	02036	1	c	All	All
Vegetables	2	Mushrooms	02037	1	c	All	All
Vegetables	2	Leek	02041	1	c	All	All
Vegetables	2	Cooked tomato	02042	1	c	All	All
Vegetables	2	Onion	02044	1	c	All	All
Grains	3	White tiger bread	03036	2	c	All	All
Grains	3	Bread wholemeal coarse	03037	1	c	All	All
Grains	3	Nultigrain bread	03038	1	c	All	All
Grains	3	White bread	03039	2	c	All	All
Grains	3	Bread Tijger brown wheat	03040	1	c	All	Adult
Grains	3	Fruit muesli	03046	3	c	All	All
Grains	3	Crunchy fruit muesli	03047	2	c	All	All
Grains	3	Pasta	03051	1	c	All	All
Grains	3	Pasta wholemeal	03052	3	c	All	All
Grains	3	Rice brown	03089	3	c	All	All
Grains	3	Rice white	03054	1	c	All	All
Grains	3	Flour for pancakes	03055	3	c	All	All
Grains	3	Currant bun	03056	2	c	All	All
Grains	3	White baguette	03062	2	c	All	All
Grains	3	Hard white bread	03064	1	c	All	All
Grains	3	Roll brown soft	03071	2	c	All	All
Grains	3	Bread wholemeal coarse w seeds	03066	2	c	All	All
Grains	3	Brown bread with seeds	03076	2	c	All	All
Grains	3	Bread wholemeal fine	03069	1	c	All	All
Grains	3	Wehat bread	03070	1	c	All	All
Dairy/alternatives	4	Cheese Gouda 48+	04057	1	c	All	All
Dairy/alternatives	4	Cheese 30+	04058	2	c	All	All
Dairy/alternatives	4	Skim milk	04074	2	c	All	Adult
Dairy/alternatives	4	Semi-skimmed milk	04060	1	c	All	All
Dairy/alternatives	4	Yogurt	04061	2	c	All	All
Dairy/alternatives	4	Edammer cheese 40+	04062	2	c	All	All
Dairy/alternatives	4	Mozzarella	04063	2	c	All	All
Dairy/alternatives	4	Brie 60+	04064	3	c	All	Adult
Dairy/alternatives	4	Buttermilk	04065	1	c	All	All
Dairy/alternatives	4	Semi-skimmed coffee milk	04066	1	c	All	All
Dairy/alternatives	4	Chocolate milk	04067	3	c	All	Child
Dairy/alternatives	4	Skimmed kwark	04068	3	c	All	Adult
Dairy/alternatives	4	Semi-skimmed chocolate milk	04069	2	c	All	All
Dairy/alternatives	4	Custard various flavors	04070	2	c	All	All
Dairy/alternatives	4	Yogurtdrink with sweetener	04071	2	c	All	All
Dairy/alternatives	4	Vanilla custard	04072	2	c	All	All
Dairy/alternatives	4	Yogurt drink	04073	2	c	All	Child
Dairy/alternatives	4	Skimmed yogurt	04059	1	c	All	All
Dairy/alternatives	4	Coffee creamer	04075	2	c	All	Adult
Dairy/alternatives	4	Cream	04076	3	c	All	All
Dairy/alternatives	4	Coffee milk	04077	2	c	All	Adult
Dairy/alternatives	4	Milk	04078	1	c	All	All
Protein foods: Meat, poultry, seafood, eggs, legumes, nuts, seeds	5	Eggs	05064	1	c	All	All
Protein foods: Meat, poultry, seafood, eggs, legumes, nuts, seeds	5	Bacon	05067	2	d	All	All
Protein foods: Meat, poultry, seafood, eggs, legumes, nuts, seeds	5	Sausage spread liver	05092	2	d	All	All
Protein foods: Meat, poultry, seafood, eggs, legumes, nuts, seeds	5	Luncheon meat	05093	2	d	All	All
Protein foods: Meat, poultry, seafood, eggs, legumes, nuts, seeds	5	Salami sausage	05094	2	d	All	All
Protein foods: Meat, poultry, seafood, eggs, legumes, nuts, seeds	5	Cervelate sausage	05096	2	d	All	All
Protein foods: Meat, poultry, seafood, eggs, legumes, nuts, seeds	5	Schoulder ham	05097	2	d	All	All
Protein foods: Meat, poultry, seafood, eggs, legumes, nuts, seeds	5	Filet americain	05101	2	d	All	All
Protein foods: Meat, poultry, seafood, eggs, legumes, nuts, seeds	5	Pork stewing meat raw	05065	3	c	All	All
Protein foods: Meat, poultry, seafood, eggs, legumes, nuts, seeds	5	Minced meat	05089	3	c	All	All
Protein foods: Meat, poultry, seafood, eggs, legumes, nuts, seeds	5	Lean smoked bacon	05068	2	c	All	All
Protein foods: Meat, poultry, seafood, eggs, legumes, nuts, seeds	5	Chicken	05069	3	c	All	All
Protein foods: Meat, poultry, seafood, eggs, legumes, nuts, seeds	5	Chicken filet	05070	1	c	All	All
Protein foods: Meat, poultry, seafood, eggs, legumes, nuts, seeds	5	Pork bratwurst	05072	3	c	All	All
Protein foods: Meat, poultry, seafood, eggs, legumes, nuts, seeds	5	hamburger	05073	2	c	All	All
Protein foods: Meat, poultry, seafood, eggs, legumes, nuts, seeds	5	Minced beef	05074	1	c	All	All
Protein foods: Meat, poultry, seafood, eggs, legumes, nuts, seeds	5	Fish sticks	05079	1	c	All	All
Protein foods: Meat, poultry, seafood, eggs, legumes, nuts, seeds	5	Lekkerbekje	05080	2	c	All	All
Protein foods: Meat, poultry, seafood, eggs, legumes, nuts, seeds	5	Tuna in water	05081	2	c	All	All
Protein foods: Meat, poultry, seafood, eggs, legumes, nuts, seeds	5	Salmon	05082	1	c	All	All
Protein foods: Meat, poultry, seafood, eggs, legumes, nuts, seeds	5	Gammon	05083	1	c	All	All
Protein foods: Meat, poultry, seafood, eggs, legumes, nuts, seeds	5	Chicken filet (on bread)	05084	2	c	All	All
Protein foods: Meat, poultry, seafood, eggs, legumes, nuts, seeds	5	Beans brown tinned	05085	2	c	All	All
Protein foods: Meat, poultry, seafood, eggs, legumes, nuts, seeds	5	Beans white tinned	05086	2	c	All	All
Protein foods: Meat, poultry, seafood, eggs, legumes, nuts, seeds	5	Unsalted walnuts	05088	1	c	All	All
Protein foods: Meat, poultry, seafood, eggs, legumes, nuts, seeds	5	Salted peanuts	05104	1	c	All	All
Protein foods: Meat, poultry, seafood, eggs, legumes, nuts, seeds	5	Unsalted nuts	05091	1	c	All	All
Protein foods: Meat, poultry, seafood, eggs, legumes, nuts, seeds	5	Prawns cooked	05102	1	c	All	All
Protein foods: Meat, poultry, seafood, eggs, legumes, nuts, seeds	5	Green beans	05103	3	c	All	All
Fats & oils	6	Margarine 80% fat 17-24 g saturates	06088	2	c	All	All
Fats & oils	6	Margarine liquid 80% fat Blue Band	06099	1	c	All	All
Fats & oils	6	Sunflower oil	06090	1	c	All	All
Fats & oils	6	Unsalted butter	06091	1	c	All	All
Fats & oils	6	Oil vegetable average	06092	1	c	All	All
Fats & oils	6	Olive oil	06093	1	c	All	All
Fats & oils	6	Low fat margarine 40% fat <17 g sat	06094	1	c	All	All
Fats & oils	6	Margarine product 60% fat >17 g sat	06095	3	c	All	All
Fats & oils	6	Low fat margarine prod 35% fat <10 g sat	06096	2	c	All	All
Fats & oils	6	Cooking fat solid 97% fat >17 g sat	06097	2	c	All	All
Fats & oils	6	Frying fat <24g saturated fat	06098	1	c	All	All
Fats & oils	6	Becel light low-fat margarine	06089	1	c	All	All
Fats & oils	6	Vinegar	06100	3	c	All	Adult
Fats & oils	6	Albert Heijn Bewust light low-fat margarine	06101	3	c	All	Adult
Fats & oils	6	Blue Band Goede Start low-fat margarine	06102	1	c	All	All
Discretionary foods	7	Egg cake	07109	3	d	All	All
Discretionary foods	7	Waffle syrup average	08130	2	d	All	All
Discretionary foods	7	Biscuit spiced Speculaas wo butter	07110	2	d	All	All
Discretionary foods	7	biscuit (Tuc)	07111	1	d	All	All
Discretionary foods	7	Gingerbread	07112	1	d	All	All
Discretionary foods	7	cake zonder roomboter	07113	2	d	All	All
Discretionary foods	7	Almond paste filled tarts wo butter	07114	3	d	All	Adult
Discretionary foods	7	Croquette meat ragout frozen unprep	05075	2	d	All	All
Discretionary foods	7	Sausage Dutch Frikandel frozen unprep	05076	2	d	All	All
Discretionary foods	7	Crisps potato unflavoured	07092	2	d	All	All
Discretionary foods	7	Crisps potato flavoured	07093	1	d	All	All
Discretionary foods	7	Dark chocolate	07094	3	d	All	Adult
Discretionary foods	7	Bonbon	07095	2	d	All	All
Discretionary foods	7	water ice	07096	2	d	All	Child
Discretionary foods	7	Sweet liquorice	07097	2	d	All	All
Discretionary foods	7	Candy	07098	1	d	All	All
Discretionary foods	7	Winegums	07099	1	d	All	Child
Discretionary foods	7	Milk chocolate	07100	1	d	All	All
Discretionary foods	7	Chewing gum sugar free	07101	1	d	All	All
Discretionary foods	7	pepermunt	07102	2	d	All	All
Discretionary foods	7	Vanilla ice cream	07103	2	d	All	All
Discretionary foods	7	Vanilla ice cream cornet	07104	3	d	All	Child
Discretionary foods	7	Sweets jelly/gums/foam	07105	3	d	All	Child
Discretionary foods	7	Cocktail nuts	07106	2	d	All	All
Discretionary foods	7	Chicken nuggets	05071	3	d	All	Child
Discretionary foods	7	Sweet soy sauce	08104	2	d	All	All
Discretionary foods	7	Mustard	08105	2	d	All	All
Discretionary foods	7	Sauce from package <3% fat	08106	3	d	All	Child
Discretionary foods	7	Satay sauce	08107	2	d	All	All
Discretionary foods	7	Jam	08108	1	d	All	All
Discretionary foods	7	Ready-made tomato sauce	08109	2	d	All	All
Discretionary foods	7	Sauce garlic 30-<40% oil	08111	3	d	All	All
Discretionary foods	7	frites saus 25% olie	08112	2	d	All	All
Discretionary foods	7	curry ketchup	08113	2	d	All	All
Discretionary foods	7	tomato ketchup	08114	1	d	All	All
Discretionary foods	7	mayonnaise	08115	1	d	All	All
Discretionary foods	7	Spread chocolate milk	08097	3	d	All	Child
Discretionary foods	7	Spread speculaas flavoured	08117	3	d	All	Child
Discretionary foods	7	Chocolate sprinkels black and white	08119	2	d	All	All
Discretionary foods	7	Fruit sprinkels	08120	2	d	All	All
Discretionary foods	7	Duopasta met chocolade	08121	2	d	All	All
Discretionary foods	7	Apple syrup	08122	1	d	All	All
Discretionary foods	7	Milk chocolate sprinkels	08123	1	d	All	All
Discretionary foods	7	Honey	08124	1	d	All	All
Discretionary foods	7	Chocolate hazelnut spread	08125	1	d	All	All
Discretionary foods	7	Dark chocolate sprinkels	08126	1	d	All	All
Discretionary foods	7	Milk chocolate flakes	08128	3	d	All	Child
Sauces, dressings, spreads, sugars	8	Peanut butter	08098	1	c	All	All
Sauces, dressings, spreads, sugars	8	Peanut butter with peanuts	08110	2	c	All	All
Beverages	9	Icetea with sweetener	09104	3	d	All	Child
Beverages	9	Fruit drink concentrated Fruitmix	09105	3	d	All	Child
Beverages	9	Multi-fruit juice	09106	2	d	All	All
Beverages	9	Coffee w milk vending machine	09107	2	c	All	Adult
Beverages	9	Spa water	09108	2	d	All	Adult
Beverages	9	Water with sweetener	09109	2	d	All	All
Beverages	9	Cappuccino freshly made	09110	2	c	All	Adult
Beverages	9	Dubbelfrisss	09111	2	d	All	All
Beverages	9	Fruit lemonade syrup light (geconcentreerde versie, bijv Karvan Cevitam)	09112	2	d	All	All
Beverages	9	Lemonade syrup	09113	1	d	All	Child
Beverages	9	Fresh orange juice	09114	1	d	All	All
Beverages	9	Apple juice	09115	1	d	All	All
Beverages	9	Pasteurized orange juice	09116	1	d	All	All
Beverages	9	Fruitdrink conc KarvanCevitam diluted av	09117	1	d	All	All
Beverages	9	Fruit drink concentrate undiluted	09118	1	d	All	All
Beverages	9	Mineral water average	09119	1	c	All	All
Beverages	9	Light fizzy drink with caffeine	09120	1	d	All	All
Beverages	9	Fruit drink concentrate Karvan Cevitam	09121	1	d	All	All
Beverages	9	Tea	09122	1	c	All	All
Beverages	9	Water average	09123	1	c	All	All
Beverages	9	Fruit juice drink apple nectar	09124	3	d	All	Child
Beverages	9	Taksi	09125	3	d	All	Child
Beverages	9	Coffee w sugar and milk vending machine	09126	3	c	All	Adult
Beverages	9	Icetea	09127	1	d	All	All
Beverages	9	Coffee cappuccino instant prepared	09128	3	c	All	Adult
Beverages	9	Juice drink	09129	1	d	All	All
Beverages	9	Cola	09130	1	d	All	All
Beverages	9	Coffee	09131	1	c	All	Adult
Alcohol	11	White wine	11115	2	d	All	Adult
Alcohol	11	Red wine	11116	1	d	All	Adult
Alcohol	11	Beer	11117	1	d	All	Adult

## Sheet: edible cooking yield factors
Food group	Food group ID	Commonly consumed food ID	Commonly consumed food ID	Yield factor	Yield factor (%)
Fruit	1	Kiwi	01001	100	1
Fruit	1	Orange	01002	100	1
Fruit	1	Grapes white with skin	01003	100	1
Fruit	1	Apple sauce	01004	100	1
Fruit	1	Strawberries	01005	100	1
Fruit	1	Tangerine	01006	100	1
Fruit	1	Apple	01008	100	1
Fruit	1	Banana	01009	100	1
Fruit	1	Peach	01010	100	1
Fruit	1	Melon	01011	100	1
Fruit	1	Pear	01012	100	1
Fruit	1	Raisins	01013	100	1
Vegetables	2	Cauliflower	02028	100	1
Vegetables	2	Potato product natural precooked chilled	02011	100	1
Vegetables	2	Potatoes	02012	100	1
Vegetables	2	Fries	02013	100	1
Vegetables	2	Silver-skin onions sweet pickled glass	02014	100	1
Vegetables	2	Letuce	02015	100	1
Vegetables	2	Vegetables for soup cooked	02017	100	1
Vegetables	2	Pickles	02018	100	1
Vegetables	2	Celeriac	02019	100	1
Vegetables	2	Tomato paster	02021	100	1
Vegetables	2	Arugula	02022	100	1
Vegetables	2	Bean sprouts	02023	100	1
Vegetables	2	White cabbage	02024	100	1
Vegetables	2	Cauliflower	02028	100	1
Vegetables	2	Carrots	02029	100	1
Vegetables	2	Zucchini	02030	100	1
Vegetables	2	Cucumber	02031	100	1
Vegetables	2	Broccoli	02039	100	1
Vegetables	2	Raw tomato	02032	100	1
Vegetables	2	Cherry tomato	02033	100	1
Vegetables	2	Red paprika	02035	100	1
Vegetables	2	Iceberg lettuce	02036	100	1
Vegetables	2	Mushrooms	02037	100	1
Vegetables	2	Leek	02041	100	1
Vegetables	2	Cooked tomato	02042	100	1
Vegetables	2	Onion	02044	100	1
Grains	3	White tiger bread	03036	100	1
Grains	3	Bread wholemeal coarse	03037	100	1
Grains	3	Nultigrain bread	03038	100	1
Grains	3	White bread	03039	100	1
Grains	3	Bread Tijger brown wheat	03040	100	1
Grains	3	Fruit muesli	03046	100	1
Grains	3	Crunchy fruit muesli	03047	100	1
Grains	3	Pasta	03051	100	1
Grains	3	Pasta wholemeal	03052	100	1
Grains	3	Rice brown	03089	100	1
Grains	3	Rice white	03054	100	1
Grains	3	Flour for pancakes	03055	100	1
Grains	3	Currant bun	03056	100	1
Grains	3	White baguette	03062	100	1
Grains	3	Hard white bread	03064	100	1
Grains	3	Roll brown soft	03071	100	1
Grains	3	Bread wholemeal coarse w seeds	03066	100	1
Grains	3	Brown bread with seeds	03076	100	1
Grains	3	Bread wholemeal fine	03069	100	1
Grains	3	Wehat bread	03070	100	1
Dairy/alternatives	4	Cheese Gouda 48+	04057	100	1
Dairy/alternatives	4	Cheese 30+	04058	100	1
Dairy/alternatives	4	Skim milk	04074	100	1
Dairy/alternatives	4	Semi-skimmed milk	04060	100	1
Dairy/alternatives	4	Yogurt	04061	100	1
Dairy/alternatives	4	Edammer cheese 40+	04062	100	1
Dairy/alternatives	4	Mozzarella	04063	100	1
Dairy/alternatives	4	Brie 60+	04064	100	1
Dairy/alternatives	4	Buttermilk	04065	100	1
Dairy/alternatives	4	Semi-skimmed coffee milk	04066	100	1
Dairy/alternatives	4	Chocolate milk	04067	100	1
Dairy/alternatives	4	Skimmed kwark	04068	100	1
Dairy/alternatives	4	Semi-skimmed chocolate milk	04069	100	1
Dairy/alternatives	4	Custard various flavors	04070	100	1
Dairy/alternatives	4	Yogurtdrink with sweetener	04071	100	1
Dairy/alternatives	4	Vanilla custard	04072	100	1
Dairy/alternatives	4	Yogurt drink	04073	100	1
Dairy/alternatives	4	Skimmed yogurt	04059	100	1
Dairy/alternatives	4	Coffee creamer	04075	100	1
Dairy/alternatives	4	Cream	04076	100	1
Dairy/alternatives	4	Coffee milk	04077	100	1
Dairy/alternatives	4	Milk	04078	100	1
Protein foods: Meat, poultry, seafood, eggs, legumes, nuts, seeds	5	Eggs	05064	100	1
Protein foods: Meat, poultry, seafood, eggs, legumes, nuts, seeds	5	Pork stewing meat raw	05065	100	1
Protein foods: Meat, poultry, seafood, eggs, legumes, nuts, seeds	5	Minced meat	05089	100	1
Protein foods: Meat, poultry, seafood, eggs, legumes, nuts, seeds	5	Bacon	05067	100	1
Protein foods: Meat, poultry, seafood, eggs, legumes, nuts, seeds	5	Lean smoked bacon	05068	100	1
Protein foods: Meat, poultry, seafood, eggs, legumes, nuts, seeds	5	Chicken	05069	100	1
Protein foods: Meat, poultry, seafood, eggs, legumes, nuts, seeds	5	Chicken filet	05070	100	1
Discretionary foods	7	Chicken nuggets	05071	100	1
Protein foods: Meat, poultry, seafood, eggs, legumes, nuts, seeds	5	Pork bratwurst	05072	100	1
Protein foods: Meat, poultry, seafood, eggs, legumes, nuts, seeds	5	hamburger	05073	100	1
Protein foods: Meat, poultry, seafood, eggs, legumes, nuts, seeds	5	Minced beef	05074	100	1
Protein foods: Meat, poultry, seafood, eggs, legumes, nuts, seeds	5	Fish sticks	05079	100	1
Protein foods: Meat, poultry, seafood, eggs, legumes, nuts, seeds	5	Lekkerbekje	05080	100	1
Protein foods: Meat, poultry, seafood, eggs, legumes, nuts, seeds	5	Tuna in water	05081	100	1
Protein foods: Meat, poultry, seafood, eggs, legumes, nuts, seeds	5	Salmon	05082	100	1
Protein foods: Meat, poultry, seafood, eggs, legumes, nuts, seeds	5	Gammon	05083	100	1
Protein foods: Meat, poultry, seafood, eggs, legumes, nuts, seeds	5	Chicken filet (on bread)	05084	100	1
Protein foods: Meat, poultry, seafood, eggs, legumes, nuts, seeds	5	Beans brown tinned	05085	100	1
Protein foods: Meat, poultry, seafood, eggs, legumes, nuts, seeds	5	Beans white tinned	05086	100	1
Protein foods: Meat, poultry, seafood, eggs, legumes, nuts, seeds	5	Unsalted walnuts	05088	100	1
Protein foods: Meat, poultry, seafood, eggs, legumes, nuts, seeds	5	Salted peanuts	05104	100	1
Discretionary foods	7	Cocktail nuts	07106	100	1
Protein foods: Meat, poultry, seafood, eggs, legumes, nuts, seeds	5	Unsalted nuts	05091	100	1
Protein foods: Meat, poultry, seafood, eggs, legumes, nuts, seeds	5	Sausage spread liver	05092	100	1
Protein foods: Meat, poultry, seafood, eggs, legumes, nuts, seeds	5	Luncheon meat	05093	100	1
Protein foods: Meat, poultry, seafood, eggs, legumes, nuts, seeds	5	Salami sausage	05094	100	1
Protein foods: Meat, poultry, seafood, eggs, legumes, nuts, seeds	5	Cervelate sausage	05096	100	1
Protein foods: Meat, poultry, seafood, eggs, legumes, nuts, seeds	5	Schoulder ham	05097	100	1
Protein foods: Meat, poultry, seafood, eggs, legumes, nuts, seeds	5	Filet americain	05101	100	1
Protein foods: Meat, poultry, seafood, eggs, legumes, nuts, seeds	5	Prawns cooked	05102	100	1
Protein foods: Meat, poultry, seafood, eggs, legumes, nuts, seeds	5	Green beans	05103	100	1
Fats & oils	6	Margarine 80% fat 17-24 g saturates	06088	100	1
Fats & oils	6	Margarine liquid 80% fat Blue Band	06099	100	1
Fats & oils	6	Sunflower oil	06090	100	1
Fats & oils	6	Unsalted butter	06091	100	1
Fats & oils	6	Oil vegetable average	06092	100	1
Fats & oils	6	Olive oil	06093	100	1
Fats & oils	6	Low fat margarine 40% fat <17 g sat	06094	100	1
Fats & oils	6	Margarine product 60% fat >17 g sat	06095	100	1
Fats & oils	6	Low fat margarine prod 35% fat <10 g sat	06096	100	1
Fats & oils	6	Cooking fat solid 97% fat >17 g sat	06097	100	1
Fats & oils	6	Frying fat <24g saturated fat	06098	100	1
Fats & oils	6	Becel light low-fat margarine	06089	100	1
Fats & oils	6	Vinegar	06100	100	1
Fats & oils	6	Albert Heijn Bewust light low-fat margarine	06101	100	1
Fats & oils	6	Blue Band Goede Start low-fat margarine	06102	100	1
Discretionary foods	7	Egg cake	07109	100	1
Discretionary foods	7	Waffle syrup average	08130	100	1
Discretionary foods	7	Biscuit spiced Speculaas wo butter	07110	100	1
Discretionary foods	7	biscuit (Tuc)	07111	100	1
Discretionary foods	7	Gingerbread	07112	100	1
Discretionary foods	7	cake zonder roomboter	07113	100	1
Discretionary foods	7	Almond paste filled tarts wo butter	07114	100	1
Discretionary foods	7	Croquette meat ragout frozen unprep	05075	100	1
Discretionary foods	7	Sausage Dutch Frikandel frozen unprep	05076	100	1
Discretionary foods	7	Crisps potato unflavoured	07092	100	1
Discretionary foods	7	Crisps potato flavoured	07093	100	1
Discretionary foods	7	Dark chocolate	07094	100	1
Discretionary foods	7	Bonbon	07095	100	1
Discretionary foods	7	water ice	07096	100	1
Discretionary foods	7	Sweet liquorice	07097	100	1
Discretionary foods	7	Candy	07098	100	1
Discretionary foods	7	Winegums	07099	100	1
Discretionary foods	7	Milk chocolate	07100	100	1
Discretionary foods	7	Chewing gum sugar free	07101	100	1
Discretionary foods	7	pepermunt	07102	100	1
Discretionary foods	7	Vanilla ice cream	07103	100	1
Discretionary foods	7	Vanilla ice cream cornet	07104	100	1
Discretionary foods	7	Sweets jelly/gums/foam	07105	100	1
Sauces, dressings, spreads, sugars	8	Peanut butter	08098	100	1
Sauces, dressings, spreads, sugars	8	Peanut butter with peanuts	08110	100	1
Discretionary foods	7	Sweet soy sauce	08104	100	1
Discretionary foods	7	Mustard	08105	100	1
Discretionary foods	7	Sauce from package <3% fat	08106	100	1
Discretionary foods	7	Satay sauce	08107	100	1
Discretionary foods	7	Jam	08108	100	1
Discretionary foods	7	Ready-made tomato sauce	08109	100	1
Discretionary foods	7	Sauce garlic 30-<40% oil	08111	100	1
Discretionary foods	7	frites saus 25% olie	08112	100	1
Discretionary foods	7	curry ketchup	08113	100	1
Discretionary foods	7	tomato ketchup	08114	100	1
Discretionary foods	7	mayonnaise	08115	100	1
Discretionary foods	7	Spread chocolate milk	08097	100	1
Discretionary foods	7	Spread speculaas flavoured	08117	100	1
Discretionary foods	7	Chocolate sprinkels black and white	08119	100	1
Discretionary foods	7	Fruit sprinkels	08120	100	1
Discretionary foods	7	Duopasta met chocolade	08121	100	1
Discretionary foods	7	Apple syrup	08122	100	1
Discretionary foods	7	Milk chocolate sprinkels	08123	100	1
Discretionary foods	7	Honey	08124	100	1
Discretionary foods	7	Chocolate hazelnut spread	08125	100	1
Discretionary foods	7	Dark chocolate sprinkels	08126	100	1
Discretionary foods	7	Milk chocolate flakes	08128	100	1
Beverages	9	Icetea with sweetener	09104	100	1
Beverages	9	Fruit drink concentrated Fruitmix	09105	100	1
Beverages	9	Multi-fruit juice	09106	100	1
Beverages	9	Coffee w milk vending machine	09107	100	1
Beverages	9	Spa water	09108	100	1
Beverages	9	Water with sweetener	09109	100	1
Beverages	9	Cappuccino freshly made	09110	100	1
Beverages	9	Dubbelfrisss	09111	100	1
Beverages	9	Fruit lemonade syrup light (geconcentreerde versie, bijv Karvan Cevitam)	09112	100	1
Beverages	9	Lemonade syrup	09113	100	1
Beverages	9	Fresh orange juice	09114	100	1
Beverages	9	Apple juice	09115	100	1
Beverages	9	Pasteurized orange juice	09116	100	1
Beverages	9	Fruitdrink conc KarvanCevitam diluted av	09117	100	1
Beverages	9	Fruit drink concentrate undiluted	09118	100	1
Beverages	9	Mineral water average	09119	100	1
Beverages	9	Light fizzy drink with caffeine	09120	100	1
Beverages	9	Fruit drink concentrate Karvan Cevitam	09121	100	1
Beverages	9	Tea	09122	100	1
Beverages	9	Water average	09123	100	1
Beverages	9	Fruit juice drink apple nectar	09124	100	1
Beverages	9	Taksi	09125	100	1
Beverages	9	Coffee w sugar and milk vending machine	09126	100	1
Beverages	9	Icetea	09127	100	1
Beverages	9	Coffee cappuccino instant prepared	09128	100	1
Beverages	9	Juice drink	09129	100	1
Beverages	9	Cola	09130	100	1
Beverages	9	Coffee	09131	100	1
Alcohol	11	White wine	11115	100	1
Alcohol	11	Red wine	11116	100	1
Alcohol	11	Beer	11117	100	1

## Sheet: nutrients
Food group	Commonly consumed food	Commonly consumed food ID	Energy kJ/100g	Fat g/100g	Sat fat g/100g	CHO g/100g	Sugars g/100g	Fibre g/100g	protein g/100g	Sodium mg/100g	Source nutrient information	remarks
Fruit	Kiwi	01001	286	0.8	0.2	12.2	0	2.3	0.9	3
Fruit	Orange	01002	215	1	0.2	7.9	0	2	0.8	1
Fruit	Grapes white with skin	01003	320	0.4	0.1	16.9	0	1.4	0.5	1
Fruit	Apple sauce	01004	325	0.1	0	17.9	7.08	1.9	0.2	12
Fruit	Strawberries	01005	123	0	0	5.1	0	1.1	0.7	3
Fruit	Tangerine	01006	193	0.1	0	9.8	0	0.9	0.7	1
Fruit	Apple	01008	254	0.2	0	13	0	2	0.3	1
Fruit	Banana	01009	401	0.3	0.1	20.6	0	1.9	1.1	0
Fruit	Peach	01010	172	0	0	7.9	0	1.4	1	0
Fruit	Melon	01011	114	0	0	6	0	0.4	0.5	15
Fruit	Pear	01012	232	0.2	0	12	0	1.6	0.3	1
Fruit	Raisins	01013	1382	0.5	0.2	75.5	0	3.7	3.1	25
Vegetables	Cauliflower	02028	95	0.4	0.1	1.9	0	2.3	1.8	10
Vegetables	Potato product natural precooked chilled	02011	340	0.4	0.1	16.6	0	1.7	1.7	80
Vegetables	Potatoes	02012	352	0.3	0.1	17.3	0	1.6	1.9	4
Vegetables	Fries	02013	614	3.8	0.4	24.4	0	2.5	2.3	34
Vegetables	Silver-skin onions sweet pickled glass	02014	142	0.1	0	6.9	1.152	1.4	0.6	335
Vegetables	Letuce	02015	52	0.4	0.1	0.3	0	1.2	1.4	8
Vegetables	Vegetables for soup cooked	02017	132	0.3	0	4.8	0	2.8	1.1	21
Vegetables	Pickles	02018	113	0	0	5.3	1.248	0.9	0.8	400
Vegetables	Celeriac	02019	175	0	0	6	0	4.9	2	80
Vegetables	Tomato paster	02021	371	0	0	15.6	0	3.7	4.5	269
Vegetables	Arugula	02022	98	0.5	0.1	0.1	0	2.2	3.5	25
Vegetables	Bean sprouts	02023	75	0.1	0	1.9	0	1.2	1.8	5
Vegetables	White cabbage	02024	68	0	0	1.8	0	2.8	0.9	15
Vegetables	Cauliflower	02028	95	0.4	0.1	1.9	0	2.3	1.8	10
Vegetables	Carrots	02029	133	0.3	0.1	5.2	0	2.9	0.7	26
Vegetables	Zucchini	02030	79	0.1	0	2.3	0	1.1	1.5	1
Vegetables	Cucumber	02031	52	0.2	0.1	1.9	0	0.3	0.6	2
Vegetables	Broccoli	02039	112	0.3	0.1	0.8	0	2.7	3.9	5
Vegetables	Raw tomato	02032	85	0.4	0.1	2.9	0	1.3	0.7	2
Vegetables	Cherry tomato	02033	127	0.8	0.1	4	0	1.9	0.9	3
Vegetables	Red paprika	02035	113	0.1	0	4.7	0	1.7	0.9	2
Vegetables	Iceberg lettuce	02036	62	0.3	0	1.7	0	1.1	0.9	15
Vegetables	Mushrooms	02037	90	0.3	0.1	0.4	0	1.1	3.8	5
Vegetables	Leek	02041	91	0.5	0.1	2.1	0	2.3	1.1	3
Vegetables	Cooked tomato	02042	96	0.7	0.1	2.9	0	1.3	0.7	2
Vegetables	Onion	02044	147	0.2	0	6.3	0	2.2	1	2
Grains	White tiger bread	03036	1062	1.7	0.4	48.4	0	2.6	9	410
Grains	Bread wholemeal coarse	03037	994	2.5	0.5	38.6	0	6.8	11.3	427
Grains	Nultigrain bread	03038	1099	4.8	0.7	39	0	6.3	12.3	444
Grains	White bread	03039	1088	2.4	0.9	47.9	0	2.6	9.6	488
Grains	Bread Tijger brown wheat	03040	1019	1.8	0.4	43.9	0	4.9	9.8	445
Grains	Fruit muesli	03046	1505	4.8	1.7	64.5	0	8.5	9.7	40
Grains	Crunchy fruit muesli	03047	1841	14.8	5.7	64.6	13.2	6.7	8.3	20
Grains	Pasta	03051	601	0.9	0.1	27.7	0	1.4	5.1	4
Grains	Pasta wholemeal	03052	555	0.9	0.1	23.2	0	4.2	5.6	5
Grains	Rice brown	03089	555	1	0.2	26.4	0	2.1	3.1	5
Grains	Rice white	03054	621	0.3	0.1	32.3	0	0.7	3.2	4
Grains	Flour for pancakes	03055	1430	1	0.1	71	0	2	10	400
Grains	Currant bun	03056	1134	2.5	0.8	50.9	4.58	4.2	8.4	378
Grains	White baguette	03062	1139	1.2	0.3	53.4	0	2.8	9.8	471
Grains	Hard white bread	03064	1173	1.5	0.3	54.4	0	2.8	10	516
Grains	Roll brown soft	03071	1087	3.9	0.7	41.9	0	5.3	11	396
Grains	Bread wholemeal coarse w seeds	03066	1155	7.5	1.2	35.1	0	8	12.6	380
Grains	Brown bread with seeds	03076	1161	6.9	1.1	38.9	0	6.4	11.3	391
Grains	Bread wholemeal fine	03069	985	2.1	0.4	39.3	0	6.6	10.9	427
Grains	Wehat bread	03070	1000	1.7	0.4	42.9	0	5	9.8	439
Dairy/alternatives	Cheese Gouda 48+	04057	1719	33.7	22	0.1	0	0	24.6	875
Dairy/alternatives	Cheese 30+	04058	1159	17.9	11.6	0	0	0	29.3	614
Dairy/alternatives	Skim milk	04074	149	0.1	0.1	4.9	0	0	3.7	44
Dairy/alternatives	Semi-skimmed milk	04060	192	1.5	1	4.7	0	0	3.4	42
Dairy/alternatives	Yogurt	04061	242	2.9	1.9	3.4	0	0	3.8	42
Dairy/alternatives	Edammer cheese 40+	04062	1345	24.3	14.6	0	0	0	25.5	1032
Dairy/alternatives	Mozzarella	04063	1089	18	11.7	4.9	0	0	20	200
Dairy/alternatives	Brie 60+	04064	1529	33	21.5	1	0	0	17	529
Dairy/alternatives	Buttermilk	04065	128	0.2	0.1	3.6	0	0	3	36
Dairy/alternatives	Semi-skimmed coffee milk	04066	459	4.1	2.7	12	0	0	6.1	97
Dairy/alternatives	Chocolate milk	04067	375	2.9	1.9	12	7.3	0.5	3.5	54
Dairy/alternatives	Skimmed kwark	04068	248	0.3	0.2	4.9	0	0	8.5	45
Dairy/alternatives	Semi-skimmed chocolate milk	04069	327	1.6	1	12.3	6.6	0.5	3.3	53
Dairy/alternatives	Custard various flavors	04070	400	3	2	15	5.5	0	2	70
Dairy/alternatives	Yogurtdrink with sweetener	04071	122	0	0	4.1	0	0	3.1	42
Dairy/alternatives	Vanilla custard	04072	390	2.8	1.8	14.6	5.5	0.2	2.2	56
Dairy/alternatives	Yogurt drink	04073	240	0.1	0.1	11.9	7.9	0.4	1.8	40
Dairy/alternatives	Skimmed yogurt	04059	156	0.2	0.1	4	0	0	4.1	43
Dairy/alternatives	Coffee creamer	04075	2319	34.2	32.1	60	13.1	0	1.9	287
Dairy/alternatives	Cream	04076	1261	28	18.3	11	8	0	2.3	30
Dairy/alternatives	Coffee milk	04077	630	8.4	5.4	11.2	0	0	7.7	120
Dairy/alternatives	Milk	04078	258	3.4	2.2	4.5	0	0	3.3	42
Protein foods: Meat, poultry, seafood, eggs, legumes, nuts, seeds	Eggs	05064	535	8.8	2.9	0	0	0	12.3	149
Protein foods: Meat, poultry, seafood, eggs, legumes, nuts, seeds	Pork stewing meat raw	05065	517	4.1	1.6	0	0	0	21.5	57
Protein foods: Meat, poultry, seafood, eggs, legumes, nuts, seeds	Minced meat	05089	969	17.2	6.9	0.3	0	0.3	19.2	177
Protein foods: Meat, poultry, seafood, eggs, legumes, nuts, seeds	Bacon	05067	1325	28.2	10.7	0	0	0	16.5	64
Protein foods: Meat, poultry, seafood, eggs, legumes, nuts, seeds	Lean smoked bacon	05068	1346	29.4	11.3	0	0	0	15.3	1303
Protein foods: Meat, poultry, seafood, eggs, legumes, nuts, seeds	Chicken	05069	905	16	4.7	0	0	0	18.3	74
Protein foods: Meat, poultry, seafood, eggs, legumes, nuts, seeds	Chicken filet	05070	463	1.8	0.6	0	0	0	23.3	53
Discretionary foods	Chicken nuggets	05071	1083	13.7	5.1	18.4	2	2.5	14.4	550
Protein foods: Meat, poultry, seafood, eggs, legumes, nuts, seeds	Pork bratwurst	05072	937	17.2	6.4	0.6	0	0.3	16.8	643
Protein foods: Meat, poultry, seafood, eggs, legumes, nuts, seeds	hamburger	05073	995	18	7.5	2.2	0	0.6	16.8	820
Protein foods: Meat, poultry, seafood, eggs, legumes, nuts, seeds	Minced beef	05074	937	16.5	7	0.2	0	0.3	18.9	110
Protein foods: Meat, poultry, seafood, eggs, legumes, nuts, seeds	Fish sticks	05079	812	8	1.7	17	0.5	0.8	13	366
Protein foods: Meat, poultry, seafood, eggs, legumes, nuts, seeds	Lekkerbekje	05080	473	1.4	0.4	4	0.4	0.2	20.8	101
Protein foods: Meat, poultry, seafood, eggs, legumes, nuts, seeds	Tuna in water	05081	460	1	0.3	0	0	0	24.9	367
Protein foods: Meat, poultry, seafood, eggs, legumes, nuts, seeds	Salmon	05082	918	13.2	2.7	0	0	0	25.2	53
Protein foods: Meat, poultry, seafood, eggs, legumes, nuts, seeds	Gammon	05083	564	5.8	2.1	2.2	0.4	0.1	18.2	879
Protein foods: Meat, poultry, seafood, eggs, legumes, nuts, seeds	Chicken filet (on bread)	05084	520	4.3	1.4	3.8	1	0	17	840
Protein foods: Meat, poultry, seafood, eggs, legumes, nuts, seeds	Beans brown tinned	05085	460	0.8	0.1	15.1	0	7.5	6.8	188
Protein foods: Meat, poultry, seafood, eggs, legumes, nuts, seeds	Beans white tinned	05086	441	1.2	0.2	13.1	0	6.5	7.3	166
Protein foods: Meat, poultry, seafood, eggs, legumes, nuts, seeds	Unsalted walnuts	05088	2920	68.1	6.1	5.4	0	4.6	15.9	0
Protein foods: Meat, poultry, seafood, eggs, legumes, nuts, seeds	Salted peanuts	05104	2586	50.5	7.4	14.2	0	6.8	24.8	297
Discretionary foods	Cocktail nuts	07106	2251	32.7	4.5	45.8	3.2	4.8	13.2	765
Protein foods: Meat, poultry, seafood, eggs, legumes, nuts, seeds	Unsalted nuts	05091	2683	55.3	7.4	13.4	0	5.8	21.4	3
Protein foods: Meat, poultry, seafood, eggs, legumes, nuts, seeds	Sausage spread liver	05092	1320	28.6	9.8	3	0.2	0.3	12.3	745
Protein foods: Meat, poultry, seafood, eggs, legumes, nuts, seeds	Luncheon meat	05093	1280	27.3	9.7	3.1	0.7	0.2	11.8	860
Protein foods: Meat, poultry, seafood, eggs, legumes, nuts, seeds	Salami sausage	05094	1621	34.8	13.5	0.9	0.8	0	18.7	1363
Protein foods: Meat, poultry, seafood, eggs, legumes, nuts, seeds	Cervelate sausage	05096	1541	32.9	12.8	1.3	0.6	0.7	17.4	1361
Protein foods: Meat, poultry, seafood, eggs, legumes, nuts, seeds	Schoulder ham	05097	556	6.2	2.1	2.4	0.6	0.4	16.4	899
Protein foods: Meat, poultry, seafood, eggs, legumes, nuts, seeds	Filet americain	05101	997	18.8	4	3	1.3	0.9	14.2	713
Protein foods: Meat, poultry, seafood, eggs, legumes, nuts, seeds	Prawns cooked	05102	295	0.9	0.2	0	0	0	15.4	588
Protein foods: Meat, poultry, seafood, eggs, legumes, nuts, seeds	Green beans	05103	105	0.4	0.1	2.2	0	2.9	1.8	2
Fats & oils	Margarine 80% fat 17-24 g saturates	06088	2965	80	18.9	0.2	0.2	0	0.1	120
Fats & oils	Margarine liquid 80% fat Blue Band	06099	3043	82	7.7	0.3	0.3	0	0.3	600
Fats & oils	Sunflower oil	06090	3690	99.5	11.7	0.2	0	0	0.3	0
Fats & oils	Unsalted butter	06091	3030	81.1	52.9	1.1	0	0	0.7	5
Fats & oils	Oil vegetable average	06092	3690.94	99.7	19.145	0	0	0	0.12	0
Fats & oils	Olive oil	06093	3700	100	14.3	0	0	0	0	0
Fats & oils	Low fat margarine 40% fat <17 g sat	06094	1444	39	10.6	0	0	0.1	0	200
Fats & oils	Margarine product 60% fat >17 g sat	06095	2189	59	16.8	0.2	0.2	0	0.2	129
Fats & oils	Low fat margarine prod 35% fat <10 g sat	06096	1315	35	8.3	1.2	0	0	0	3
Fats & oils	Cooking fat solid 97% fat >17 g sat	06097	3577	96.3	48	0.5	0.5	0	0.3	240
Fats & oils	Frying fat <24g saturated fat	06098	3700	100	17.8	0	0	0	0	0
Fats & oils	Becel light low-fat margarine	06089	1173	30	5.9	2.8	0.3	0	0.9	20
Fats & oils	Vinegar	06100	95	0	0	0.6	0	0	0.4	5
Fats & oils	Albert Heijn Bewust light low-fat margarine	06101	1304	35	8	0.5	0.1	0	0	11
Fats & oils	Blue Band Goede Start low-fat margarine	06102	1436	38	10.6	1.5	0.3	0	0.3	130
Discretionary foods	Egg cake	07109	1314	1.4	0.5	66.7	31.347	1.5	6.8	90
Discretionary foods	Waffle syrup average	08130	1982	19.3	10.1	70.2	29.8061	1.6	3.8	256
Discretionary foods	Biscuit spiced Speculaas wo butter	07110	1959	20.1	9.5	65.1	22.9	3	5	339
Discretionary foods	biscuit (Tuc)	07111	1841	11	5.1	75.5	14.2	2.5	7.6	402
Discretionary foods	Gingerbread	07112	1305	1.2	0.2	69.5	33.57	3.6	3	232
Discretionary foods	cake zonder roomboter	07113	1856	24.9	8	47.5	26.0989	1.1	6.9	413
Discretionary foods	Almond paste filled tarts wo butter	07114	1651	14.9	5.8	58.6	26.5	2.1	5.2	138
Discretionary foods	Croquette meat ragout frozen unprep	05075	765	7.9	3.4	19.5	16.8317	1.5	7.6	535
Discretionary foods	Sausage Dutch Frikandel frozen unprep	05076	975	17.2	5.5	6.1	1	1.7	13.1	894
Discretionary foods	Crisps potato unflavoured	07092	2254	33.6	5.9	51.3	0	4.1	6.4	469
Discretionary foods	Crisps potato flavoured	07093	2269	33	5.8	53.5	0	4	6.3	530
Discretionary foods	Dark chocolate	07094	2209	33.7	20.4	46.7	40.8	7.2	6.5	10
Discretionary foods	Bonbon	07095	2136	30.7	14.8	51.8	50.1	3.3	5.5	40
Discretionary foods	water ice	07096	318	0.2	0	18	17	0.2	0.2	2
Discretionary foods	Sweet liquorice	07097	1437	0.4	0.4	75.6	51	1	7.6	126
Discretionary foods	Candy	07098	1615	0	0	95	71	0	0	25
Discretionary foods	Winegums	07099	1358	0.2	0.2	74	49.2	0.2	5.3	26
Discretionary foods	Milk chocolate	07100	2286	34.1	20.6	52	36.9	2.8	7	70
Discretionary foods	Chewing gum sugar free	07101	663	0	0	0	0	2.4	0	0
Discretionary foods	pepermunt	07102	1676	0	0	98	98	0	0.6	9
Discretionary foods	Vanilla ice cream	07103	856	11	6.7	23.2	17.3	0.3	3.1	50
Discretionary foods	Vanilla ice cream cornet	07104	1178	14.5	10.8	33	17.5	1.5	4	100
Discretionary foods	Sweets jelly/gums/foam	07105	1427	0.2	0.2	78.5	49.5	0.1	4.9	0
Sauces, dressings, spreads, sugars	Peanut butter	08098	2730	57.2	10	9.8	0	8	22.5	237
Sauces, dressings, spreads, sugars	Peanut butter with peanuts	08110	2693	55	9.6	15	6.42857	7.9	20	240
Discretionary foods	Sweet soy sauce	08104	995	0	0	55	55	0	3.5	2106
Discretionary foods	Mustard	08105	548	8.5	0.5	5.6	1.5	3	6.8	1386
Discretionary foods	Sauce from package <3% fat	08106	230	1.4	0.2	9	4.3	0.1	1.6	493
Discretionary foods	Satay sauce	08107	1039	13.2	1.9	23.9	19.5	2.4	7.5	610
Discretionary foods	Jam	08108	1060	0.1	0	61.3	46	1	0.4	10
Discretionary foods	Ready-made tomato sauce	08109	253	2.5	0.4	6.9	4.4	1.8	1.6	489
Discretionary foods	Sauce garlic 30-<40% oil	08111	1561.86	36.243	35.1196	11.955	5.03082	0.168	0.958	654.029
Discretionary foods	frites saus 25% olie	08112	1226	27.3	3.9	12	3.876	0.2	0.5	545
Discretionary foods	curry ketchup	08113	546	0.3	0.1	29.9	25.5	1.5	0.8	620
Discretionary foods	tomato ketchup	08114	327	0	0	17.7	12.155	0.8	1	666
Discretionary foods	mayonnaise	08115	2733	71.6	8.5	3.7	1.938	0.2	1.1	285
Discretionary foods	Spread chocolate milk	08097	2377	35	9.1	61	61	0.5	2.4	38
Discretionary foods	Spread speculaas flavoured	08117	2411	37.5	8	56.6	34.2	1	3.2	197
Discretionary foods	Chocolate sprinkels black and white	08119	1884	14.8	8.8	73	60.95	4.3	3.6	33
Discretionary foods	Fruit sprinkels	08120	1671	0	0	98.2	98.2	0	0.1	0
Discretionary foods	Duopasta met chocolade	08121	2402	36.5	9.5	59.5	57.4	1.3	1.8	39
Discretionary foods	Apple syrup	08122	1188	0	0	65.9	58	4.6	1.8	48
Discretionary foods	Milk chocolate sprinkels	08123	1919	15.6	9.4	70.6	52.6	3.7	6.3	51
Discretionary foods	Honey	08124	1364	0	0	80	80	0	0.3	10
Discretionary foods	Chocolate hazelnut spread	08125	2344	35.3	9.2	53.9	46.184	2.9	5.7	53
Discretionary foods	Dark chocolate sprinkels	08126	1887	15.3	9	68.2	59.6	6.6	5.8	27
Discretionary foods	Milk chocolate flakes	08128	1910	15	9.1	72	57.9	3.5	5.8	49
Beverages	Icetea with sweetener	09104	82	0.1	0	4.4	4.3	0	0.2	0
Beverages	Fruit drink concentrated Fruitmix	09105	947	0	0	55.2	45.985	0.6	0.3	5
Beverages	Multi-fruit juice	09106	195	0.1	0	10.7	10.2	0.3	0.4	2
Beverages	Coffee w milk vending machine	09107	51	0.7	0.6	1.3	0	0	0.2	7
Beverages	Spa water	09108	0	0	0	0	0	0	0	1
Beverages	Water with sweetener	09109	0	0	0	0	0	0	0	7
Beverages	Cappuccino freshly made	09110	56	0.7	0.4	0.8	0	0.3	0.8	8
Beverages	Dubbelfrisss	09111	112	0	0	6.6	5.525	0	0	1
Beverages	Fruit lemonade syrup light (geconcentreerde versie, bijv Karvan Cevitam)	09112	8	0	0	0.4	0.4	0	0.1	0
Beverages	Lemonade syrup	09113	166	0	0	9.8	9.8	0	0	1
Beverages	Fresh orange juice	09114	208	0.1	0	10.4	8.9	0.3	0.6	0
Beverages	Apple juice	09115	194	0	0	11.2	10.5	0	0.1	4
Beverages	Pasteurized orange juice	09116	190	0.1	0	9.3	8.6	0.3	0.6	1
Beverages	Fruitdrink conc KarvanCevitam diluted av	09117	141	0	0	8.3	8.2	0	0	2
Beverages	Fruit drink concentrate undiluted	09118	989	0	0	58.2	48.705	0	0	1
Beverages	Mineral water average	09119	0	0	0	0	0	0	0	1
Beverages	Light fizzy drink with caffeine	09120	0	0	0	0	0	0	0	8
Beverages	Fruit drink concentrate Karvan Cevitam	09121	1009	0	0	59.2	58.8	0.1	0.1	7
Beverages	Tea	09122	0	0	0	0	0	0	0	2
Beverages	Water average	09123	0	0	0	0	0	0	0	2
Beverages	Fruit juice drink apple nectar	09124	157.487	0.03	0.0079152	9.14	6.202	0.038	0.041	7.8
Beverages	Taksi	09125	136	0	0	7.9	7.9	0	0.1	12
Beverages	Coffee w sugar and milk vending machine	09126	119	0.7	0.6	5.3	4.3	0	0.2	7
Beverages	Icetea	09127	132	0.1	0	7.4	7.4	0	0.1	20
Beverages	Coffee cappuccino instant prepared	09128	156	1.5	1	4.5	3	0.4	1.3	8
Beverages	Juice drink	09129	175	0	0	10.3	8.755	0	0	1
Beverages	Cola	09130	176	0	0	10.4	10.4	0	0	1
Beverages	Coffee	09131	5	0	0	0.1	0	0	0.2	1
Alcohol	White wine	11115	276	0	0	0.6	0	0	0.1	4
Alcohol	Red wine	11116	341	0	0	3	0	0	0	7
Alcohol	Beer	11117	187	0	0	3	0	0.3	0.4	3

## Sheet: nutrient targets
Healthy diet per day	Energy MJ	Fat % energy	Saturated fat % energy	CHO % energy	Free sugars % energy*	fibre g	protein % energy	sodium mg
7 girl	4.682	32.4007	9.48313	46.1128	13.3276	18	18.1546	962
14 boy	9.364	30.8202	8.69287	47.5651	11.2772	36	18.5177	2015
adult women	7.303	32.425	8.6129	44.9267	11.3926	30	19.5536	1493
adult man	8.74	34.2906	8.46682	44.5423	9.88558	35	18.2838	1914
Current diet per day	Energy MJ	fat grams	saturated fat grams	CHO grams	Total sugars grams	fibre grams	protein grams	Sodium mg	CHO % energy	protein % energy	Fat % energy	Saturated fat % energy
7 girl	6.8	58	22	213	116	14.7	51	1847	53.5	13.2	31.8	11.8
14 boy	10.1	92	33	291	138	20.2	82	3064	49.3	13.8	33.9	12.1
45 women	8.9	76	27	213	98	18.2	73	2701	44.2	15.9	35.3	12.8
45 man	11.4	108	37	284	123	24.3	99	3767	42.5	15.1	35.7	12.6
Nutrient constraints
Healthy diet per day	Energy MJ	fat grams	saturated fat grams	CHO grams	free sugar grams	fibre grams	protein grams	sodium mg	protein %	sat fat %	fat %	carb%	fruit (s)	starchy vege (s)	vege (s)	dairy (s)	grains (s)	protein (s)	red meat (g)
7 girl min	4.4479	24.0427	0	117.739	0	18	39.2462	192.4	15	0	20	45	2	1	1	2	2	1	0
7 girl max	4.9161	46.5036	12	187.969	39	max	72.2956	962	25	10	35	65	max	max	max	max	max	max	25
14 boy min	8.8958	48.0854	0	235.477	0	36	78.4924	403	15	0	20	45	2	1	2	3	6	2	0
14 boy max	9.8322	93.0073	11	375.937	66	max	144.591	2015	25	10	35	65	max	max	max	max	max	max	50
adult woman min	6.93785	37.5019	0	183.649	0	30	61.2163	298.6	15	0	20	45	2	1	2	2	4	2	0
adult woman max	7.66815	72.5366	17	293.194	52	max	112.767	1493	25	10	35	65	max	max	max	max	max	max	50
adult man min	8.303	44.8811	0	219.785	0	35	73.2618	382.8	15	0	20	45	2	1	2	2	4	2	0
adult man max	9.177	86.8095	20	350.885	54	max	134.956	1914	25	10	35	65	max	max	max	max	max	max	50
Nutrient constraints Current diet per day	Energy MJ	fat grams	saturated fat grams	CHO grams	Total sugars grams	fibre grams	protein grams	Sodium mg+-30%	CHO % energy +-30%	protein % +-30%	Fat % energy +-30%	Sat fat % energy +-30%		total sugars % energy +-30%	alcohol E%+-30%	fruit (s)+-30%	starchy vege (s)+-30%	vege (s)+-30%	dairy (s)+-30%	grains (s)+-30%	protein (s)+-30%
7 girl min	6.46				81.2	10.29	35.7	1292.9	39.2368	9.39474	23.2539	8.82043		20.1115	0	0.735	0.5	0.672	1.53533	3.34444	0.497
7 girl max	7.14				150.8	19.11	66.3	2401.1	65.9286	15.7857	39.0728	14.8207		33.7927	0	1.365	0.928571	1.248	2.85133	6.21111	0.923
14 boy min	9.595				96.6	14.14	57.4	2144.8	36.0907	10.1699	24.8338	8.90776		16.1084	0	0.530833	0.75	0.942667	1.61933	4.99333	0.896
14 boy max	10.605				179.4	26.26	106.6	3983.2	60.6421	17.0882	41.7275	14.9675		27.0665	0	0.985833	1.39286	1.75067	3.00733	9.27333	1.664
adult woman min	8.455				68.6	12.74	51.1	1890.7	29.9787	10.2744	23.2809	8.27085		12.9817	0.66233	0.665	0.6	1.25067	1.414	3.96667	0.791
adult woman max	9.345				127.4	23.66	94.9	3511.3	50.3724	17.2638	39.1182	13.8973		21.8127	1.11289	1.235	1.11429	2.32267	2.626	7.36667	1.469
adult man min	10.83				86.1	17.01	69.3	2636.9	31.2059	10.8781	25.8283	8.84857		12.7202	1.55125	0.548333	0.91	1.30667	1.55867	5.61556	1.218
adult man max	11.97				159.9	31.59	128.7	4897.1	52.4344	18.2782	43.3985	14.868		21.3734	2.60652	1.01833	1.69	2.42667	2.89467	10.4289	2.262

## Sheet: Constraints Healthy
							Healthy Diet
		Per week				Individual target adult man (g)			Target adult women (g)			Target 14 yr boy (g)			Target 7 yr girl (g)
Food group	Food group ID	Commonly consumed food	Commonly consumed food ID	Variety	serve size	Min per week	Max per week	healthy diet	Min per week	Max per week	healthy diet	Min per week	Max per week	healthy diet	Min per week	Max per week	healthy diet
								Target			Target			Target			Target
		Fruit serves				14	21	17.5	14	21	17.5	14	21	17.5	14	21	17.5
		grams				1400	2100	2100	1680	2520	2100	1680	2520	2100	1680	2520	2100
Fruit	1	Kiwi	01001	2	75	37.5	525		37.5	525		37.5	525		37.5	375
Fruit	1	Orange	01002	2	130	65	910		65	910		65	910		65	650
Fruit	1	Grapes white with skin	01003	2	119	59.5	833		59.5	833		59.5	833		59.5	595
Fruit	1	Strawberries	01005	2	100	50	700		50	700		50	700		50	500
Fruit	1	Tangerine	01006	1	60	30	840		30	840		30	840		30	600
Fruit	1	Apple	01008	1	135	67.5	1890		67.5	1890		67.5	1890		67.5	1350
Fruit	1	Banana	01009	1	130	65	1820		65	1820		65	1820		65	1300
Fruit	1	Peach	01010	3	109	54.5	763		54.5	763		54.5	763		54.5	545
Fruit	1	Melon	01011	3	120	60	840		60	840		60	840		60	600
Fruit	1	Pear	01012	2	225	112.5	1575		112.5	1575		112.5	1575		112.5	1125
		Vegetables - non-starchy, serves				14	28	21	14	28	21	14	28	21	7	21	14
		grams				1050	2100	1575	1050	2100	1575	1050	2100	1575	525	1575	1050
Vegetables	2	Cauliflower	02028	2	55	27.5	385		27.5	385		27.5	385		27.5	192.5
Vegetables	2	Mushrooms	02037	1	50	50	700		50	700		50	700		50	350
Vegetables	2	Celeriac	02019	3	70	35	490		35	490		0	0		0	0
Vegetables	2	Cucumber	02031	2	76	38	532		38	532		38	532		38	266
Vegetables	2	Leek	02041	1	80	80	1120		80	1120		80	1120		80	560
Vegetables	2	Letuce	02015	2	25	12.5	175		12.5	175		12.5	175		12.5	87.5
Vegetables	2	Bean sprouts	02023	2	45	22.5	315		22.5	315		22.5	315		22.5	157.5
Vegetables	2	Cooked tomato	02042	1	70	70	980		70	980		70	980		70	490
Vegetables	2	Onion	02044	1	25	25	350		25	350		25	350		25	175
Vegetables	2	White cabbage	02024	2	70	35	490		35	490		35	490		35	245
Vegetables	2	Carrots	02029	2	55	27.5	385		27.5	385		27.5	385		27.5	192.5
Vegetables	2	Red paprika	02035	1	118	118	1652		118	1652		118	1652		118	826
Vegetables	2	Broccoli	02039	2	50	25	350		25	350		25	350		25	175
Vegetables	2	Zucchini	02030	2	70	35	490		35	490		35	490		35	245
Vegetables	2	Iceberg lettuce	02036	1	45	45	630		45	630		45	630		45	315
Vegetables	2	Cherry tomato	02033	1	50	50	700		50	700		50	700		50	350
Vegetables	2	Arugula	02022	2	45	22.5	315		22.5	315		22.5	315		22.5	157.5
Vegetables	2	Vegetables for soup cooked	02017	2	45	22.5	315		22.5	315		22.5	315		22.5	157.5
		Starchy vegetables, serves				7	14	10.5	7	14	10.5	7	14	10.5	7	14	10.5
		grams				490	980	735	490	980	735	490	980	735	490	700	735
Vegetables	2	Potatoes	02012	1	70	140	980		140	980		140	980		140	700
		Grains serves				42	84	63	42	84	63	35	84	59.5	28	56	42
		grams				2100	4200	4095	2730	5460	4095	2275	5460	3867.5	1820	3640	2730
Grains	3	Wehat bread	03070	1	35	70	980		70	980		70	700		70	490
Grains	3	Rice brown	03089	3	60	60	840		60	840		0	0		0	0
Grains	3	Pasta wholemeal	03052	3	45	45	630		45	630		45	450		45	315
Grains	3	Nultigrain bread	03038	1	35	70	980		70	980		70	700		70	490
Grains	3	Bread wholemeal coarse	03037	1	35	70	980		70	980		70	700		70	490
Grains	3	Roll brown soft	03071	2	50	50	700		50	700		50	500		50	350
Grains	3	Fruit muesli	03046	3	40	40	560		40	560		40	400		40	280
Grains	3	Pasta	03051	1	45	22.5	675		22.5	540		22.5	585		22.5	360
Grains	3	White bread	03039	2	35	17.5	350		17.5	280		17.5	315		17.5	175
Grains	3	Bread wholemeal fine	03069	1	35	70	980		70	980		70	700		70	490
Grains	3	Bread Tijger brown wheat	03040	1	35	70	980		70	980		70	700		70	490
Grains	3	Bread wholemeal coarse w seeds	03066	2	35	35	490		35	490		35	350		35	245
		Dairy/alternatives serves				14	28	21	14	28	21	21	35	28	14	28	21
		grams
Dairy/alternatives	4	Semi-skimmed milk	04060	1	200	200	2800		200	2800		200	4200		200	2000
Dairy/alternatives	4	Buttermilk	04065	1	200	200	2800		200	2800		200	4200		200	2000
Dairy/alternatives	4	Skimmed yogurt	04059	1	150	150	2100		150	2100		150	3150		150	1500
Dairy/alternatives	4	Skimmed kwark	04068	3	150	75	1050		75	1050		0	0		0	0
Dairy/alternatives	4	Mozzarella	04063	2	30	30	420		30	210		30	315		30	150
Dairy/alternatives	4	Yogurtdrink with sweetener	04071	2	200	100	1400		100	1400		100	2100		100	1000
Dairy/alternatives	4	Semi-skimmed chocolate milk	04069	2	200	100	1200		100	1200		100	2100		100	1000
Dairy/alternatives	4	Cheese Gouda 48+	04057	1	30	15	300		15	300		15	315		15	150
Dairy/alternatives	4	Cheese 30+	04058	2	30	30	420		30	210		30	315		30	150
		Meat, poultry, seafood, eggs, legumes, nuts, seeds serves				14	28	21	14	28	21	14	28	21	7	21	14
Protein foods: Meat, poultry, seafood, eggs, legumes, nuts, seeds	5	Eggs	05064	1	50	50	700		50	700		50	700		50	350
Protein foods: Meat, poultry, seafood, eggs, legumes, nuts, seeds	5	Tuna in water	05081	2	25	12.5	175		12.5	175		12.5	175		0	87.5
Protein foods: Meat, poultry, seafood, eggs, legumes, nuts, seeds	5	Salmon	05082	1	120	120	1680		120	1680		120	1680		120	840
Protein foods: Meat, poultry, seafood, eggs, legumes, nuts, seeds	5	Fish sticks	05079	1	30	30	420		30	420		30	420		30	210
Protein foods: Meat, poultry, seafood, eggs, legumes, nuts, seeds	5	Beans brown tinned	05085	2	60	30	420		30	420		30	420		30	210
Protein foods: Meat, poultry, seafood, eggs, legumes, nuts, seeds	5	Green beans	05103	3	40	20	280		20	280		20	280		20	140
Protein foods: Meat, poultry, seafood, eggs, legumes, nuts, seeds	5	Chicken filet	05070	1	125	125	1750		125	1750		125	1750		125	875
Protein foods: Meat, poultry, seafood, eggs, legumes, nuts, seeds	5	Pork stewing meat raw	05065	3	100	50	700		50	700		50	700		50	350
Protein foods: Meat, poultry, seafood, eggs, legumes, nuts, seeds	5	Chicken	05069	3	215	107.5	1505		107.5	1505		107.5	1505		107.5	752.5
Protein foods: Meat, poultry, seafood, eggs, legumes, nuts, seeds	5	Unsalted walnuts	05088	1	25	25	175		25	175		25	175		25	175
		Fats & oils grams				45	500	250	45	350	175	45	500	250	45	210	105
Fats & oils	6	Sunflower oil	06090	1	10	10	100		10	100		10	100		10	100
Fats & oils	6	Olive oil	06093	1	10	10	100		10	100		10	100		10	100
Fats & oils	6	Becel light low-fat margarine	06089	1	10	10	100		10	100		10	100		10	100
Fats & oils	6	Blue Band Goede Start low-fat margarine	06102	1	10	10	100		10	100		10	100		10	100
Fats & oils	6	Low fat margarine prod 35% fat <10 g sat	06096	2	10	10	70		10	70		10	70		10	70
Fats & oils	6	Frying fat <24g saturated fat	06098	1	10	10	100		10	100		10	100		10	100
Fats & oils	6	Margarine product 60% fat >17 g sat	06095	3	10	10	70		10	70		10	70		10	70
		Discretionery foods
Protein foods: Meat, poultry, seafood, eggs, legumes, nuts, seeds	5	Schoulder ham	05097	2	22	11	77		11	77		11	77		11	77
Discretionary foods	7	biscuit (Tuc)	07111	1	10	5	70		25	70		25	70		25	70
Discretionary foods	7	Gingerbread	07112	1	30	15	210		25	210		25	210		25	210
Discretionary foods	7	Crisps potato flavoured	07093	1	40	20	280		30	280		30	280		30	280
Discretionary foods	7	Winegums	07099	1	50	25	350		20	350		20	350		20	350
Discretionary foods	7	Milk chocolate	07100	1	75	37.5	525		67.5	525		67.5	525		67.5	525
Discretionary foods	7	Chewing gum sugar free	07101	1	3	1.5	21		32.5	21		32.5	21		32.5	21
Discretionary foods	7	Waffle syrup average	08130	2	30	15	105		15	105		15	105		15	105
Discretionary foods	7	Biscuit spiced Speculaas wo butter	07110	2	10	5	35		15	35		15	35		15	35
Discretionary foods	7	cake zonder roomboter	07113	2	45	22.5	157.5		15	157.5		15	157.5		15	157.5
Discretionary foods	7	Sausage Dutch Frikandel frozen unprep	05076	2	80	40	280		32.5	280		32.5	280		32.5	280
Discretionary foods	7	Bonbon	07095	2	15	7.5	52.5		25	52.5		25	52.5		25	52.5
Discretionary foods	7	water ice	07096	2	55	27.5	192.5		25	192.5		25	192.5		25	192.5
Discretionary foods	7	Sweet liquorice	07097	2	50	25	175		50	175		50	175		50	175
Discretionary foods	7	Vanilla ice cream	07103	2	100	50	350		50	350		50	350		50	350
Discretionary foods	7	Egg cake	07109	3	50	25	175		50	175		50	175		50	175
Discretionary foods	7	Almond paste filled tarts wo butter	07114	3	60	30	210		50	210		50	210		50	210
Discretionary foods	7	mayonnaise	08115	1	20	10	280		10	280		10	280		10	280
Discretionary foods	7	Apple syrup	08122	1	20	10	280		10	280		10	280		10	280
Discretionary foods	7	Milk chocolate sprinkels	08123	1	15	7.5	210		7.5	210		7.5	210		7.5	210
Discretionary foods	7	Chocolate hazelnut spread	08125	1	20	10	280		10	280		10	280		10	280
Discretionary foods	7	Sweet soy sauce	08104	2	20	10	280		10	280		10	280		10	280
Discretionary foods	7	Satay sauce	08107	2	40	20	560		20	560		20	560		20	560
Discretionary foods	7	Ready-made tomato sauce	08109	2	25	12.5	350		12.5	350		12.5	350		12.5	350
Discretionary foods	7	frites saus 25% olie	08112	2	25	12.5	350		12.5	350		12.5	350		12.5	350
Discretionary foods	7	Fruit sprinkels	08120	2	15	7.5	210		7.5	210		7.5	210		7.5	210
Discretionary foods	7	Jam	08108	1	20	10	280		10	280		10	280		10	280
Discretionary foods	7	tomato ketchup	08114	1	25	12.5	350		12.5	350		12.5	350		12.5	350
Discretionary foods	7	Sauce from package <3% fat	08106	3	25	12.5	350		12.5	350		12.5	350		12.5	350
Discretionary foods	7	Spread speculaas flavoured	08117	3	20	10	280		10	280		10	280		10	280
Discretionary foods	7	Dark chocolate	07094	3	75	37.5	262.5		5	262.5		5	262.5		5	262.5
		Sauces, spreads
Sauces, dressings, spreads, sugars	8	Peanut butter	08098	1	20	10	280		10	280		10	280		10	280
		Beverages
Beverages	9	Apple juice	09115	1	200	100	2800		100	2800		100	2800		100	2800
Beverages	9	Cola	09130	1	200	100	2800		100	2800		100	2800		100	2800
Beverages	9	Spa water	09108	2	200	100	2800		100	2800		100	2800		100	2800
Beverages	9	Icetea	09127	1	200	100	2800		100	2800		100	2800		100	2800
Beverages	9	Water with sweetener	09109	2	200	100	2800		100	2800		100	2800		100	2800
Beverages	9	Fruit lemonade syrup light (geconcentreerde versie, bijv Karvan Cevitam)	09112	2	200	100	2800		100	2800		100	2800		100	2800
		Alcohol
Alcohol	11	Red wine	11116	1	100	50	2100		50	2100		0	0		0	0
Alcohol	11	Beer	11117	1	235	117.5	4935		117.5	4935		0	0		0	0
Alcohol	11	White wine	11115	2	100	50	2100		50	2100		0	0		0	0

## Sheet: Constraints Current
							Current Diet
		Per week				Individual target adult man (g)			Target adult women (g)			Target 14 yr boy (g)			Target 7 yr girl (g)
Food group	Food group ID	Commonly consumed food	Commonly consumed food ID	Variety	serve size	Min per week	Max per week	current diet	Min per week	Max per week	current diet	Min per week	Max per week	current diet	Min per week	Max per week	current diet
								Target			Target			Target			Target
Fruit, serves						8	10	9	9	11	10	7	9	8	11	13	12
						960	1200	1080	1080	1320	1200	840	1080	960	1320	1560	1440
Fruit	1	Tangerine	01006	1	60	30	480		30	540		30	480		0	600
Fruit	1	Apple	01008	1	135	67.5	1080		67.5	1215		67.5	1080		0	1350
Fruit	1	Banana	01009	1	130	65	1040		65	1170		65	1040		0	1300
Fruit	1	Orange	01002	2	130	65	1040		65	1170		65	1040		0	1300
Fruit	1	Grapes white with skin	01003	2	119	59.5	952		59.5	1071		59.5	952		0	1190
Fruit	1	Apple sauce	01004	2	75	37.5	600		37.5	675		37.5	600		0	750
Fruit	1	Strawberries	01005	2	100	50	800		50	900		50	800		0	1000
Fruit	1	Pear	01012	2	225	112.5	1800		112.5	2025		112.5	1800		0	2250
Fruit	1	Raisins	01013	2	20	10	160		10	180		10	160		0	200
Vegetables serves						23	27	25	24	28	26	19	23	21	15	19	17
						1725	2025	1875	1800	2100	1950	1425	1725	1575	1125	1425	1275
Vegetables	2	Raw tomato	02032	1	89	44.5	2047		44.5	2047		44.5	1780		0	1068
Vegetables	2	Red paprika	02035	1	118	59	2714		59	2714		59	2360		0	1416
Vegetables	2	Mushrooms	02037	1	50	25	1150		25	1150		25	1000		0	600
Vegetables	2	Leek	02041	1	80	40	1840		40	1840		40	1600		0	960
Vegetables	2	Onion	02044	1	25	12.5	575		12.5	575		12.5	500		0	300
Vegetables	2	Letuce	02015	2	25	12.5	287.5		12.5	287.5		12.5	250		0	150
Vegetables	2	Vegetables for soup cooked	02017	2	45	22.5	517.5		22.5	517.5		22.5	450		0	270
Vegetables	2	Pickles	02018	2	45	22.5	517.5		22.5	517.5		22.5	450		0	270
Vegetables	2	Cauliflower	02028	2	55	27.5	632.5		27.5	632.5		27.5	550		0	330
Vegetables	2	Zucchini	02030	2	70	35	805		35	805		35	700		0	420
Vegetables	2	Cucumber	02031	2	76	38	874		38	874		38	760		0	456
Vegetables	2	Broccoli	02039	2	50	25	575		25	575		25	500		0	300
Vegetables	2	Tomato paster	02021	3	25	12.5	287.5		12.5	287.5		12.5	250		0	150
starchy vegetables
Vegetables	2	Potatoes	02012	1	70	35	980		35	700		35	840		0	630
Vegetables	2	Fries	02013	1	70	35	980		35	700		35	840		0	630
Grains serves						39	47	43	29	39	35	40	48	44	20	28	24
						2535	3055	2795	1885	2535	2275	2600	3120	2860	1300	1820	1560
Grains	3	Bread Tijger brown wheat	03040	1	35	17.5	700		17.5	595		17.5	700		0	560
Grains	3	Hard white bread	03064	1	50	25	1000		25	850		25	1000		0	800
Grains	3	Bread wholemeal coarse	03037	1	35	17.5	700		17.5	595		17.5	700		0	560
Grains	3	Nultigrain bread	03038	1	35	17.5	700		17.5	595		17.5	700		0	560
Grains	3	Bread wholemeal fine	03069	1	35	17.5	700		17.5	595		17.5	700		0	560
Grains	3	Wehat bread	03070	1	35	17.5	700		17.5	595		17.5	700		0	560
Grains	3	Rice white	03054	1	60	30	1200		30	1020		30	1200		0	960
Grains	3	Pasta	03051	1	45	22.5	900		22.5	765		22.5	900		0	720
Grains	3	White tiger bread	03036	2	35	17.5	700		17.5	595		17.5	700		0	560
Grains	3	Brown bread with seeds	03076	2	35	17.5	700		17.5	595		17.5	700		0	560
Grains	3	Currant bun	03056	2	50	25	1000		25	850		25	1000		0	800
Grains	3	White bread	03039	2	35	17.5	700		17.5	595		17.5	700		0	560
Grains	3	Crunchy fruit muesli	03047	2	40	20	800		20	680		20	800		0	640
Grains	3	Rice brown	03089	3	60	30	1200		30	1020		30	1200		0	960
Grains	3	Fruit muesli	03046	3	40	20	800		20	680		20	800		0	640
Grains	3	Flour for pancakes	03055	3	100	50	2000		50	1700		50	2000		0	1600
Dairy/alternatives serves						8	10	9	8	10	9	10	12	11	10	12	11
						2000	2500	2250	2000	2500	2250	2500	3000	2750	2500	3000	2750
Dairy/alternatives	4	Cheese Gouda 48+	04057	1	30	15	420		15	420		15	420		0	420
Dairy/alternatives	4	Skimmed yogurt	04059	1	150	75	2100		75	2100		75	2100		0	2100
Dairy/alternatives	4	Semi-skimmed milk	04060	1	200	100	2800		100	2800		100	2800		0	2800
Dairy/alternatives	4	Buttermilk	04065	1	200	100	2800		100	2800		100	2800		0	2800
Dairy/alternatives	4	Semi-skimmed coffee milk	04066	1	8	4	112		4	112		4	112		0	112
Dairy/alternatives	4	Cheese 30+	04058	2	30	15	210		15	210		15	210		0	210
Dairy/alternatives	4	Mozzarella	04063	2	30	15	210		15	210		15	210		0	210
Dairy/alternatives	4	Skim milk	04074	2	200	100	1400		100	1400		100	1400		0	1400
Dairy/alternatives	4	Semi-skimmed chocolate milk	04069	2	200	100	1400		100	1400		100	1400		0	1400
Dairy/alternatives	4	Yogurt	04061	2	150	75	1050		75	1050		75	1050		0	1050
Dairy/alternatives	4	Custard various flavors	04070	2	150	75	1050		75	1050		75	1050		0	1050
Dairy/alternatives	4	Yogurt drink	04073	2	200	100	1400		100	1400		100	1400		0	1400
Dairy/alternatives	4	Skimmed kwark	04068	3	150	75	1050		75	1050		75	1050		0	1050
Protein foods: Meat, poultry, seafood, eggs, legumes, nuts, seeds serves						18	22	20	10	14	12	12	16	14	7	11	5
						1800	2200	2000	1000	1400	1200	1200	1600	1400	700	1100	500
Protein foods: Meat, poultry, seafood, eggs, legumes, nuts, seeds	5	Eggs	05064	1	50	25	900		25	700		25	800		0	400
Protein foods: Meat, poultry, seafood, eggs, legumes, nuts, seeds	5	Green beans	05103	3	40	20	360		20	280		20	320		0	160
Protein foods: Meat, poultry, seafood, eggs, legumes, nuts, seeds	5	Minced beef	05074	1	100	50	1800		50	1400		50	1600		0	800
Protein foods: Meat, poultry, seafood, eggs, legumes, nuts, seeds	5	Chicken filet	05070	1	125	62.5	2250		62.5	1750		62.5	2000		0	1000
Protein foods: Meat, poultry, seafood, eggs, legumes, nuts, seeds	5	Gammon	05083	1	22	11	396		11	308		11	352		0	176
Protein foods: Meat, poultry, seafood, eggs, legumes, nuts, seeds	5	Bacon	05067	2	100	50	900		50	700		50	800		0	400
Protein foods: Meat, poultry, seafood, eggs, legumes, nuts, seeds	5	hamburger	05073	2	100	50	900		50	700		50	800		0	400
Protein foods: Meat, poultry, seafood, eggs, legumes, nuts, seeds	5	Filet americain	05101	2	20	10	180		10	140		10	160		0	80
Protein foods: Meat, poultry, seafood, eggs, legumes, nuts, seeds	5	Sausage spread liver	05092	2	22	11	198		11	154		11	176		0	88
Protein foods: Meat, poultry, seafood, eggs, legumes, nuts, seeds	5	Chicken filet (on bread)	05084	2	22	11	198		11	154		11	176		0	88
Protein foods: Meat, poultry, seafood, eggs, legumes, nuts, seeds	5	Schoulder ham	05097	2	22	11	198		11	154		11	176		0	88
Protein foods: Meat, poultry, seafood, eggs, legumes, nuts, seeds	5	Minced meat	05089	3	100	50	900		50	700		50	800		0	400
Protein foods: Meat, poultry, seafood, eggs, legumes, nuts, seeds	5	Chicken	05069	3	215	107.5	1935		107.5	1505		107.5	1720		0	860
Protein foods: Meat, poultry, seafood, eggs, legumes, nuts, seeds	5	Pork bratwurst	05072	3	100	50	900		50	700		50	800		0	400
Discretionary foods	7	Chicken nuggets	05071	3	100	50	900		50	700		50	800		0	400
Discretionary foods	7	Croquette meat ragout frozen unprep	05075	2	20	10	180		10	140		10	160		0	80
Discretionary foods	7	Sausage Dutch Frikandel frozen unprep	05076	2	80	40	720		40	560		40	640		0	320
Fats & oils serves						11.2	16.8	14	8.66667	13.0667	10.8667	10.4	15.6	13	1	1000	500
						168	252	210	130	196	163	156	234	195	1	1000	500
Fats & oils	6	Margarine liquid 80% fat Blue Band	06099	1	10	5	140		5	140		5	140		5	140
Fats & oils	6	Sunflower oil	06090	1	10	5	140		5	140		5	140		5	140
Fats & oils	6	Blue Band Goede Start low-fat margarine	06102	1	10	5	140		5	140		5	140		5	140
Fats & oils	6	Unsalted butter	06091	1	10	5	140		5	140		5	140		5	140
Fats & oils	6	Olive oil	06093	1	10	5	140		5	140		5	140		5	140
Fats & oils	6	Low fat margarine 40% fat <17 g sat	06094	1	10	5	140		5	140		5	140		5	140
Fats & oils	6	Frying fat <24g saturated fat	06098	1	10	5	140		5	140		5	140		5	140
Fats & oils	6	Becel light low-fat margarine	06089	1	10	5	140		5	140		5	140		5	140
Fats & oils	6	Margarine product 60% fat >17 g sat	06095	3	10	5	140		5	140		5	140		5	140
Discretionary foods serves						22.88	34.32	28.6	10.92	16.36	13.64	27.2	40.8	34	19.68	29.52	24.6
						1144	1716	1430	546	818	682	1360	2040	1700	984	1476	1230
Discretionary foods	7	Crisps potato unflavoured	07092	2	40	20	280		20	280		20	280		0	280
Discretionary foods	7	Dark chocolate	07094	3	75	37.5	525		37.5	525		37.5	525		0	525
Discretionary foods	7	Bonbon	07095	2	15	7.5	105		7.5	105		7.5	105		0	105
Discretionary foods	7	water ice	07096	2	55	27.5	385		27.5	385		27.5	385		0	385
Discretionary foods	7	Sweet liquorice	07097	2	50	25	350		25	350		25	350		0	350
Discretionary foods	7	Candy	07098	1	50	25	350		25	350		25	350		0	350
Discretionary foods	7	Winegums	07099	1	50	25	350		25	350		25	350		0	350
Discretionary foods	7	Milk chocolate	07100	1	75	37.5	525		37.5	525		37.5	525		0	525
Discretionary foods	7	Chewing gum sugar free	07101	1	3	1.5	21		1.5	21		1.5	21		0	21
Discretionary foods	7	Vanilla ice cream	07103	2	100	50	700		50	700		50	700		0	700
Discretionary foods	7	Sweets jelly/gums/foam	07105	3	50	25	350		25	350		25	350		0	350
Discretionary foods	7	Egg cake	07109	3	50	25	350		25	350		25	350		0	350
Discretionary foods	7	Waffle syrup average	08130	2	30	15	210		15	210		15	210		0	210
Discretionary foods	7	Biscuit spiced Speculaas wo butter	07110	2	10	5	70		5	70		5	70		0	70
Discretionary foods	7	biscuit (Tuc)	07111	1	10	5	70		5	70		5	70		0	70
Discretionary foods	7	Gingerbread	07112	1	30	15	210		15	210		15	210		0	210
Discretionary foods	7	cake zonder roomboter	07113	2	45	22.5	315		22.5	315		22.5	315		0	315
Discretionary foods	7	Almond paste filled tarts wo butter	07114	3	60	30	420		30	420		30	420		0	420
Sauces, dressings, spreads, sugars serves						44	66	55	41.4	62.2	51.8	34	51	42.5	14	21	17.5
						440	660	550	414	622	518	340	510	425	140	210	175
Sauces, dressings, spreads, sugars	8	Peanut butter	08098	1	20	10	140		10	140		10	140		0	140
Discretionary foods	7	tomato ketchup	08114	1	25	12.5	175		12.5	175		12.5	175		0	175
Discretionary foods	7	mayonnaise	08115	1	20	10	140		10	140		10	140		0	140
Discretionary foods	7	Apple syrup	08122	1	20	10	140		10	140		10	140		0	140
Discretionary foods	7	Milk chocolate sprinkels	08123	1	15	7.5	105		7.5	105		7.5	105		0	105
Discretionary foods	7	Jam	08108	1	20	10	140		10	140		10	140		0	140
Discretionary foods	7	Sweet soy sauce	08104	2	20	10	140		10	140		10	140		0	140
Discretionary foods	7	Satay sauce	08107	2	40	20	280		20	280		20	280		0	280
Discretionary foods	7	frites saus 25% olie	08112	2	25	12.5	175		12.5	175		12.5	175		0	175
Discretionary foods	7	Sauce from package <3% fat	08106	3	25	12.5	175		12.5	175		12.5	175		0	175
Discretionary foods	7	Spread speculaas flavoured	08117	3	20	10	140		10	140		10	140		0	140
Discretionary foods	7	Milk chocolate flakes	08128	3	15	7.5	105		7.5	105		7.5	105		0	105
Discretionary foods	7	Mustard	08105	2	6	3	42		3	42		3	42		0	42
Discretionary foods	7	Ready-made tomato sauce	08109	2	25	12.5	175		12.5	175		12.5	175		0	175
Discretionary foods	7	Sauce garlic 30-<40% oil	08111	3	20	10	140		10	140		10	140		0	140
Discretionary foods	7	curry ketchup	08113	2	25	12.5	175		12.5	175		12.5	175		0	175
Discretionary foods	7	Spread chocolate milk	08097	3	20	10	140		10	140		10	140		0	140
Discretionary foods	7	Duopasta met chocolade	08121	2	20	10	140		10	140		10	140		0	140
Discretionary foods	7	Honey	08124	1	20	10	140		10	140		10	140		0	140
Beverages serves						5.52	8.28	6.9	3.64	5.464	4.552	7.2	10.8	9	3.632	5.448	4.54
						1380	2070	1725	910	1366	1138	1800	2700	2250	908	1362	1135
Beverages	9	Lemonade syrup	09113	1	200	100	1400		100	1400		100	1400		0	1400
Beverages	9	Pasteurized orange juice	09116	1	200	100	1400		100	1400		100	1400		0	1400
Beverages	9	Light fizzy drink with caffeine	09120	1	200	100	1400		100	1400		100	1400		0	1400
Beverages	9	Icetea	09127	1	200	100	1400		100	1400		100	1400		0	1400
Beverages	9	Juice drink	09129	1	200	100	1400		100	1400		100	1400		0	1400
Beverages	9	Cola	09130	1	200	100	1400		100	1400		100	1400		0	1400
Beverages	9	Multi-fruit juice	09106	2	200	100	1400		100	1400		100	1400		0	1400
Beverages	9	Spa water	09108	2	200	100	1400		100	1400		100	1400		0	1400
Beverages	9	Dubbelfrisss	09111	2	200	100	1400		100	1400		100	1400		0	1400
Beverages	9	Fruit lemonade syrup light (geconcentreerde versie, bijv Karvan Cevitam)	09112	2	200	100	1400		100	1400		100	1400		0	1400
Beverages	9	Fruit drink concentrated Fruitmix	09105	3	200	100	1400		100	1400		100	1400		0	1400
Beverages	9	Fresh orange juice	09114	1	200	100	1400		100	1400		100	1400		0	1400
Beverages	9	Apple juice	09115	1	200	100	1400		100	1400		100	1400		0	1400
Beverages	9	Fruitdrink conc KarvanCevitam diluted av	09117	1	200	100	1400		100	1400		100	1400		0	1400
Beverages	9	Mineral water average	09119	1	200	100	1400		100	1400		100	1400		0	1400
Beverages	9	Fruit juice drink apple nectar	09124	3	200	100	1400		100	1400		100	1400		0	1400
Alcohol grams						20.88	31.32	26.1	7.76	11.64	9.7	0	0	0	0	0	0
						2088	3132	2610	776	1164	970	0	0	0	0	0	0
Alcohol	11	Red wine	11116	1	100	50	700		50	700		0	0		0	0
Alcohol	11	Beer	11117	1	235	117.5	1645		117.5	1645		0	0		0	0
Alcohol	11	White wine	11115	2	100	50	700		50	700		0	0		0	0

## Sheet: food prices
Food group	Commonly consumed food	Commonly consumed food ID	price	price/100g	price/100g AP
Fruit	Kiwi	01001	0.360241	0.360241	0.360241
Fruit	Orange	01002	0.2	0.2	0.2
Fruit	Grapes white with skin	01003	0.4475	0.4475	0.4475
Fruit	Apple sauce	01004	0.068	0.068	0.068
Fruit	Strawberries	01005	0.524211	0.524211	0.524211
Fruit	Tangerine	01006	0.413846	0.413846	0.413846
Fruit	Apple	01008	0.132222	0.132222	0.132222
Fruit	Banana	01009	0.141429	0.141429	0.141429
Fruit	Peach	01010	0.204973	0.204973	0.204973
Fruit	Melon	01011	0.3725	0.3725	0.3725
Fruit	Pear	01012	0.142936	0.142936	0.142936
Fruit	Raisins	01013	0.22	0.22	0.22
Vegetables	Potato product natural precooked chilled	02011	0.12	0.12	0.12
Vegetables	Potatoes	02012	0.12475	0.12475	0.12475
Vegetables	Fries	02013	0.0625	0.0625	0.0625
Vegetables	Silver-skin onions sweet pickled glass	02014	0.126866	0.126866	0.126866
Vegetables	Letuce	02015	0.55625	0.55625	0.55625
Vegetables	Vegetables for soup cooked	02017	0.377193	0.377193	0.377193
Vegetables	Pickles	02018	0.126866	0.126866	0.126866
Vegetables	Celeriac	02019	0.609081	0.609081	0.609081
Vegetables	Tomato paster	02021	0.239759	0.239759	0.239759
Vegetables	Arugula	02022	1.19	1.19	1.19
Vegetables	Bean sprouts	02023	0.795	0.795	0.795
Vegetables	White cabbage	02024	0.113852	0.113852	0.113852
Vegetables	Cauliflower	02028	0.213149	0.213149	0.213149
Vegetables	Carrots	02029	0.0864198	0.0864198	0.0864198
Vegetables	Zucchini	02030	0.112489	0.112489	0.112489
Vegetables	Cucumber	02031	0.145503	0.145503	0.145503
Vegetables	Broccoli	02039	0.301418	0.301418	0.301418
Vegetables	Raw tomato	02032	0.104211	0.104211	0.104211
Vegetables	Cherry tomato	02033	0.294737	0.294737	0.294737
Vegetables	Red paprika	02035	0.21408	0.21408	0.21408
Vegetables	Iceberg lettuce	02036	0.122917	0.122917	0.122917
Vegetables	Mushrooms	02037	0.521342	0.521342	0.521342
Vegetables	Leek	02041	0.50583	0.50583	0.50583
Vegetables	Cooked tomato	02042	0.134953	0.134953	0.134953
Vegetables	Onion	02044	0.0945124	0.0945124	0.0945124
Grains	White tiger bread	03036	0.248684	0.248684	0.248684
Grains	Bread wholemeal coarse	03037	0.124	0.124	0.124
Grains	Nultigrain bread	03038	0.189706	0.189706	0.189706
Grains	White bread	03039	0.124	0.124	0.124
Grains	Bread Tijger brown wheat	03040	0.248684	0.248684	0.248684
Grains	Fruit muesli	03046	0.179	0.179	0.179
Grains	Crunchy fruit muesli	03047	0.315	0.315	0.315
Grains	Pasta	03051	0.0392	0.0392	0.0392
Grains	Pasta wholemeal	03052	0.0712	0.0712	0.0712
Grains	Rice brown	03089	0.0556	0.0556	0.0556
Grains	Rice white	03054	0.052	0.052	0.052
Grains	Flour for pancakes	03055	0.159091	0.159091	0.159091
Grains	Currant bun	03056	0.331	0.331	0.331
Grains	White baguette	03062	0.15	0.15	0.15
Grains	Hard white bread	03064	0.163333	0.163333	0.163333
Grains	Roll brown soft	03071	0.495	0.495	0.495
Grains	Bread wholemeal coarse w seeds	03066	0.149	0.149	0.149
Grains	Brown bread with seeds	03076	0.0384615	0.0384615	0.0384615
Grains	Bread wholemeal fine	03069	0.124	0.124	0.124
Grains	Wehat bread	03070	0.152564	0.152564	0.152564
Dairy/alternatives	Cheese Gouda 48+	04057	0.7475	0.7475	0.7475
Dairy/alternatives	Cheese 30+	04058	0.796667	0.796667	0.796667
Dairy/alternatives	Skim milk	04074	0.107	0.107	0.107
Dairy/alternatives	Semi-skimmed milk	04060	0.075	0.075	0.075
Dairy/alternatives	Yogurt	04061	0.069	0.069	0.069
Dairy/alternatives	Edammer cheese 40+	04062	0.76087	0.76087	0.76087
Dairy/alternatives	Mozzarella	04063	0.72	0.72	0.72
Dairy/alternatives	Brie 60+	04064	0.425	0.425	0.425
Dairy/alternatives	Buttermilk	04065	0.065	0.065	0.065
Dairy/alternatives	Semi-skimmed coffee milk	04066	0.13	0.13	0.13
Dairy/alternatives	Chocolate milk	04067	0.099	0.099	0.099
Dairy/alternatives	Skimmed kwark	04068	0.138	0.138	0.138
Dairy/alternatives	Semi-skimmed chocolate milk	04069	0.093	0.093	0.093
Dairy/alternatives	Custard various flavors	04070	0.095	0.095	0.095
Dairy/alternatives	Yogurtdrink with sweetener	04071	0.099	0.099	0.099
Dairy/alternatives	Vanilla custard	04072	0.069	0.069	0.069
Dairy/alternatives	Yogurt drink	04073	0.099	0.099	0.099
Dairy/alternatives	Skimmed yogurt	04059	0.065	0.065	0.065
Dairy/alternatives	Coffee creamer	04075	0.2375	0.2375	0.2375
Dairy/alternatives	Cream	04076	0.396	0.396	0.396
Dairy/alternatives	Coffee milk	04077	0.121535	0.121535	0.121535
Dairy/alternatives	Milk	04078	0.065	0.065	0.065
Protein foods: Meat, poultry, seafood, eggs, legumes, nuts, seeds	Eggs	05064	0.318	0.318	0.318
Protein foods: Meat, poultry, seafood, eggs, legumes, nuts, seeds	Pork stewing meat raw	05065	1.28571	1.28571	1.28571
Protein foods: Meat, poultry, seafood, eggs, legumes, nuts, seeds	Minced meat	05089	0.5725	0.5725	0.5725
Protein foods: Meat, poultry, seafood, eggs, legumes, nuts, seeds	Lean smoked bacon	05068	0.956	0.956	0.956
Protein foods: Meat, poultry, seafood, eggs, legumes, nuts, seeds	Chicken	05069	0.586765	0.586765	0.586765
Protein foods: Meat, poultry, seafood, eggs, legumes, nuts, seeds	Chicken filet	05070	0.915	0.915	0.915
Protein foods: Meat, poultry, seafood, eggs, legumes, nuts, seeds	Pork bratwurst	05072	1.3	1.3	1.3
Protein foods: Meat, poultry, seafood, eggs, legumes, nuts, seeds	hamburger	05073	0.347619	0.347619	0.347619
Protein foods: Meat, poultry, seafood, eggs, legumes, nuts, seeds	Minced beef	05074	0.7375	0.7375	0.7375
Protein foods: Meat, poultry, seafood, eggs, legumes, nuts, seeds	Fish sticks	05079	0.300909	0.300909	0.300909
Protein foods: Meat, poultry, seafood, eggs, legumes, nuts, seeds	Lekkerbekje	05080	0.45	0.45	0.45
Protein foods: Meat, poultry, seafood, eggs, legumes, nuts, seeds	Tuna in water	05081	0.635135	0.635135	0.635135
Protein foods: Meat, poultry, seafood, eggs, legumes, nuts, seeds	Salmon	05082	1.92444	1.92444	1.92444
Protein foods: Meat, poultry, seafood, eggs, legumes, nuts, seeds	Gammon	05083	0.695	0.695	0.695
Protein foods: Meat, poultry, seafood, eggs, legumes, nuts, seeds	Chicken filet (on bread)	05084	0.79	0.79	0.79
Protein foods: Meat, poultry, seafood, eggs, legumes, nuts, seeds	Beans brown tinned	05085	0.1175	0.1175	0.1175
Protein foods: Meat, poultry, seafood, eggs, legumes, nuts, seeds	Beans white tinned	05086	0.120238	0.120238	0.120238
Protein foods: Meat, poultry, seafood, eggs, legumes, nuts, seeds	Unsalted walnuts	05088	1.4	1.4	1.4
Protein foods: Meat, poultry, seafood, eggs, legumes, nuts, seeds	Salted peanuts	05104	0.27	0.27	0.27
Protein foods: Meat, poultry, seafood, eggs, legumes, nuts, seeds	Unsalted nuts	05091	1.35	1.35	1.35
Protein foods: Meat, poultry, seafood, eggs, legumes, nuts, seeds	Prawns cooked	05102	1.0625	1.0625	1.0625
Protein foods: Meat, poultry, seafood, eggs, legumes, nuts, seeds	Green beans	05103	0.338	0.338	0.338
Fats & oils	Margarine 80% fat 17-24 g saturates	06088	0.218	0.218	0.218
Fats & oils	Margarine liquid 80% fat Blue Band	06099	0.378	0.378	0.378
Fats & oils	Sunflower oil	06090	0.108696	0.108696	0.108696
Fats & oils	Unsalted butter	06091	0.6	0.6	0.6
Fats & oils	Oil vegetable average	06092	0.142175	0.142175	0.142175
Fats & oils	Olive oil	06093	0.299	0.299	0.299
Fats & oils	Low fat margarine 40% fat <17 g sat	06094	0.33	0.33	0.33
Fats & oils	Margarine product 60% fat >17 g sat	06095	0.218	0.218	0.218
Fats & oils	Low fat margarine prod 35% fat <10 g sat	06096	0.33	0.33	0.33
Fats & oils	Cooking fat solid 97% fat >17 g sat	06097	0.375	0.375	0.375
Fats & oils	Frying fat <24g saturated fat	06098	0.176	0.176	0.176
Fats & oils	Becel light low-fat margarine	06089	0.43	0.43	0.43
Fats & oils	Vinegar	06100	0.037	0.037	0.037
Fats & oils	Albert Heijn Bewust light low-fat margarine	06101	0.33	0.33	0.33
Fats & oils	Blue Band Goede Start low-fat margarine	06102	0.318	0.318	0.318
Discretionary foods	Egg cake	07109	0.264	0.264	0.264
Discretionary foods	Waffle syrup average	08130	0.247222	0.247222	0.247222
Discretionary foods	Biscuit spiced Speculaas wo butter	07110	0.208	0.208	0.208
Discretionary foods	biscuit (Tuc)	07111	0.92	0.92	0.92
Discretionary foods	Gingerbread	07112	0.1	0.1	0.1
Discretionary foods	cake zonder roomboter	07113	0.161	0.161	0.161
Discretionary foods	Almond paste filled tarts wo butter	07114	0.14375	0.14375	0.14375
Discretionary foods	Croquette meat ragout frozen unprep	05075	0.292475	0.292475	0.292475
Discretionary foods	Sausage Dutch Frikandel frozen unprep	05076	0.117059	0.117059	0.117059
Discretionary foods	Crisps potato unflavoured	07092	0.32	0.32	0.32
Discretionary foods	Crisps potato flavoured	07093	0.32	0.32	0.32
Discretionary foods	Dark chocolate	07094	0.49	0.49	0.49
Discretionary foods	Bonbon	07095	0.716	0.716	0.716
Discretionary foods	water ice	07096	0.119697	0.119697	0.119697
Discretionary foods	Sweet liquorice	07097	0.215	0.215	0.215
Discretionary foods	Candy	07098	0.508571	0.508571	0.508571
Discretionary foods	Winegums	07099	0.236667	0.236667	0.236667
Discretionary foods	Milk chocolate	07100	0.49	0.49	0.49
Discretionary foods	Chewing gum sugar free	07101	1.2	1.2	1.2
Discretionary foods	pepermunt	07102	0.236	0.236	0.236
Discretionary foods	Vanilla ice cream	07103	0.1	0.1	0.1
Discretionary foods	Vanilla ice cream cornet	07104	0.248214	0.248214	0.248214
Discretionary foods	Sweets jelly/gums/foam	07105	0.236667	0.236667	0.236667
Discretionary foods	Cocktail nuts	07106	0.357143	0.357143	0.357143
Protein foods: Meat, poultry, seafood, eggs, legumes, nuts, seeds	Bacon	05067	0.706667	0.706667	0.706667
Discretionary foods	Chicken nuggets	05071	0.409664	0.409664	0.409664
Protein foods: Meat, poultry, seafood, eggs, legumes, nuts, seeds	Sausage spread liver	05092	0.92	0.92	0.92
Protein foods: Meat, poultry, seafood, eggs, legumes, nuts, seeds	Luncheon meat	05093	0.495	0.495	0.495
Protein foods: Meat, poultry, seafood, eggs, legumes, nuts, seeds	Salami sausage	05094	0.299	0.299	0.299
Protein foods: Meat, poultry, seafood, eggs, legumes, nuts, seeds	Cervelate sausage	05096	0.398	0.398	0.398
Protein foods: Meat, poultry, seafood, eggs, legumes, nuts, seeds	Schoulder ham	05097	0.66	0.66	0.66
Protein foods: Meat, poultry, seafood, eggs, legumes, nuts, seeds	Filet americain	05101	0.66	0.66	0.66
Discretionary foods	Sweet soy sauce	08104	0.178	0.178	0.178
Discretionary foods	Mustard	08105	0.156757	0.156757	0.156757
Discretionary foods	Sauce from package <3% fat	08106	0.236536	0.236536	0.236536
Discretionary foods	Satay sauce	08107	0.298	0.298	0.298
Discretionary foods	Jam	08108	0.211	0.211	0.211
Discretionary foods	Ready-made tomato sauce	08109	0.403846	0.403846	0.403846
Discretionary foods	Sauce garlic 30-<40% oil	08111	0.292941	0.292941	0.292941
Discretionary foods	frites saus 25% olie	08112	0.208	0.208	0.208
Discretionary foods	curry ketchup	08113	0.249	0.249	0.249
Discretionary foods	tomato ketchup	08114	0.156	0.156	0.156
Discretionary foods	mayonnaise	08115	0.182	0.182	0.182
Discretionary foods	Spread chocolate milk	08097	0.3975	0.3975	0.3975
Discretionary foods	Spread speculaas flavoured	08117	0.318	0.318	0.318
Discretionary foods	Chocolate sprinkels black and white	08119	0.282	0.282	0.282
Discretionary foods	Fruit sprinkels	08120	0.3225	0.3225	0.3225
Discretionary foods	Duopasta met chocolade	08121	0.208333	0.208333	0.208333
Discretionary foods	Apple syrup	08122	0.142	0.142	0.142
Discretionary foods	Milk chocolate sprinkels	08123	0.292	0.292	0.292
Discretionary foods	Honey	08124	0.322222	0.322222	0.322222
Discretionary foods	Chocolate hazelnut spread	08125	0.238333	0.238333	0.238333
Discretionary foods	Dark chocolate sprinkels	08126	0.282	0.282	0.282
Discretionary foods	Milk chocolate flakes	08128	0.347368	0.347368	0.347368
Sauces, dressings, spreads, sugars	Peanut butter	08098	0.318	0.318	0.318
Sauces, dressings, spreads, sugars	Peanut butter with peanuts	08110	0.318	0.318	0.318
Beverages	Icetea with sweetener	09104	0.13	0.13	0.13
Beverages	Fruit drink concentrated Fruitmix	09105	0.132	0.132	0.132
Beverages	Multi-fruit juice	09106	0.0726667	0.0726667	0.0726667
Beverages	Coffee w milk vending machine	09107	0.25	0.25	0.25
Beverages	Spa water	09108	0.078	0.078	0.078
Beverages	Water with sweetener	09109	0.046	0.046	0.046
Beverages	Cappuccino freshly made	09110	0.0837935	0.0837935	0.0837935
Beverages	Dubbelfrisss	09111	0.0833333	0.0833333	0.0833333
Beverages	Fruit lemonade syrup light (geconcentreerde versie, bijv Karvan Cevitam)	09112	0.0431667	0.0431667	0.0431667
Beverages	Lemonade syrup	09113	0.248333	0.248333	0.248333
Beverages	Fresh orange juice	09114	0.298	0.298	0.298
Beverages	Apple juice	09115	0.066	0.066	0.066
Beverages	Pasteurized orange juice	09116	0.0926667	0.0926667	0.0926667
Beverages	Fruitdrink conc KarvanCevitam diluted av	09117	0.0264	0.0264	0.0264
Beverages	Fruit drink concentrate undiluted	09118	0.132	0.132	0.132
Beverages	Mineral water average	09119	0.078	0.078	0.078
Beverages	Light fizzy drink with caffeine	09120	0.056	0.056	0.056
Beverages	Fruit drink concentrate Karvan Cevitam	09121	0.345333	0.345333	0.345333
Beverages	Tea	09122	0.0276	0.0276	0.0276
Beverages	Water average	09123	0.000135	0.000135	0.000135
Beverages	Fruit juice drink apple nectar	09124	0.1145	0.1145	0.1145
Beverages	Taksi	09125	0.066	0.066	0.066
Beverages	Coffee w sugar and milk vending machine	09126	0.25	0.25	0.25
Beverages	Icetea	09127	0.0393333	0.0393333	0.0393333
Beverages	Coffee cappuccino instant prepared	09128	0.0837935	0.0837935	0.0837935
Beverages	Juice drink	09129	0.248333	0.248333	0.248333
Beverages	Cola	09130	0.043	0.043	0.043
Beverages	Coffee	09131	0.0837935	0.0837935	0.0837935
Alcohol	White wine	11115	0.372	0.372	0.372
Alcohol	Red wine	11116	0.358667	0.358667	0.358667
Alcohol	Beer	11117	0.13	0.13	0.13

## Sheet: food prices to use
Food group	Commonly consumed food	Commonly consumed food ID	price/100g AP
Fruit	Kiwi	01001	0.360241
Fruit	Orange	01002	0.2
Fruit	Grapes white with skin	01003	0.4475
Fruit	Apple sauce	01004	0.068
Fruit	Strawberries	01005	0.524211
Fruit	Tangerine	01006	0.413846
Fruit	Apple	01008	0.132222
Fruit	Banana	01009	0.141429
Fruit	Peach	01010	0.204973
Fruit	Melon	01011	0.3725
Fruit	Pear	01012	0.142936
Fruit	Raisins	01013	0.22
Vegetables	Potato product natural precooked chilled	02011	0.12
Vegetables	Potatoes	02012	0.12475
Vegetables	Fries	02013	0.0625
Vegetables	Silver-skin onions sweet pickled glass	02014	0.126866
Vegetables	Letuce	02015	0.55625
Vegetables	Vegetables for soup cooked	02017	0.377193
Vegetables	Pickles	02018	0.126866
Vegetables	Celeriac	02019	0.609081
Vegetables	Tomato paster	02021	0.239759
Vegetables	Arugula	02022	1.19
Vegetables	Bean sprouts	02023	0.795
Vegetables	White cabbage	02024	0.113852
Vegetables	Cauliflower	02028	0.213149
Vegetables	Carrots	02029	0.0864198
Vegetables	Zucchini	02030	0.112489
Vegetables	Cucumber	02031	0.145503
Vegetables	Broccoli	02039	0.301418
Vegetables	Raw tomato	02032	0.104211
Vegetables	Cherry tomato	02033	0.294737
Vegetables	Red paprika	02035	0.21408
Vegetables	Iceberg lettuce	02036	0.122917
Vegetables	Mushrooms	02037	0.521342
Vegetables	Leek	02041	0.50583
Vegetables	Cooked tomato	02042	0.134953
Vegetables	Onion	02044	0.0945124
Grains	White tiger bread	03036	0.248684
Grains	Bread wholemeal coarse	03037	0.124
Grains	Nultigrain bread	03038	0.189706
Grains	White bread	03039	0.124
Grains	Bread Tijger brown wheat	03040	0.248684
Grains	Fruit muesli	03046	0.179
Grains	Crunchy fruit muesli	03047	0.315
Grains	Pasta	03051	0.0392
Grains	Pasta wholemeal	03052	0.0712
Grains	Rice brown	03089	0.0556
Grains	Rice white	03054	0.052
Grains	Flour for pancakes	03055	0.159091
Grains	Currant bun	03056	0.331
Grains	White baguette	03062	0.15
Grains	Hard white bread	03064	0.163333
Grains	Roll brown soft	03071	0.495
Grains	Bread wholemeal coarse w seeds	03066	0.149
Grains	Brown bread with seeds	03076	0.0384615
Grains	Bread wholemeal fine	03069	0.124
Grains	Wehat bread	03070	0.152564
Dairy/alternatives	Cheese Gouda 48+	04057	0.7475
Dairy/alternatives	Cheese 30+	04058	0.796667
Dairy/alternatives	Skim milk	04074	0.107
Dairy/alternatives	Semi-skimmed milk	04060	0.075
Dairy/alternatives	Yogurt	04061	0.069
Dairy/alternatives	Edammer cheese 40+	04062	0.76087
Dairy/alternatives	Mozzarella	04063	0.72
Dairy/alternatives	Brie 60+	04064	0.425
Dairy/alternatives	Buttermilk	04065	0.065
Dairy/alternatives	Semi-skimmed coffee milk	04066	0.13
Dairy/alternatives	Chocolate milk	04067	0.099
Dairy/alternatives	Skimmed kwark	04068	0.138
Dairy/alternatives	Semi-skimmed chocolate milk	04069	0.093
Dairy/alternatives	Custard various flavors	04070	0.095
Dairy/alternatives	Yogurtdrink with sweetener	04071	0.099
Dairy/alternatives	Vanilla custard	04072	0.069
Dairy/alternatives	Yogurt drink	04073	0.099
Dairy/alternatives	Skimmed yogurt	04059	0.065
Dairy/alternatives	Coffee creamer	04075	0.2375
Dairy/alternatives	Cream	04076	0.396
Dairy/alternatives	Coffee milk	04077	0.121535
Dairy/alternatives	Milk	04078	0.065
Protein foods: Meat, poultry, seafood, eggs, legumes, nuts, seeds	Eggs	05064	0.318
Protein foods: Meat, poultry, seafood, eggs, legumes, nuts, seeds	Pork stewing meat raw	05065	1.28571
Protein foods: Meat, poultry, seafood, eggs, legumes, nuts, seeds	Minced meat	05089	0.5725
Protein foods: Meat, poultry, seafood, eggs, legumes, nuts, seeds	Lean smoked bacon	05068	0.956
Protein foods: Meat, poultry, seafood, eggs, legumes, nuts, seeds	Chicken	05069	0.586765
Protein foods: Meat, poultry, seafood, eggs, legumes, nuts, seeds	Chicken filet	05070	0.915
Protein foods: Meat, poultry, seafood, eggs, legumes, nuts, seeds	Pork bratwurst	05072	1.3
Protein foods: Meat, poultry, seafood, eggs, legumes, nuts, seeds	hamburger	05073	0.347619
Protein foods: Meat, poultry, seafood, eggs, legumes, nuts, seeds	Minced beef	05074	0.7375
Protein foods: Meat, poultry, seafood, eggs, legumes, nuts, seeds	Fish sticks	05079	0.300909
Protein foods: Meat, poultry, seafood, eggs, legumes, nuts, seeds	Lekkerbekje	05080	0.45
Protein foods: Meat, poultry, seafood, eggs, legumes, nuts, seeds	Tuna in water	05081	0.635135
Protein foods: Meat, poultry, seafood, eggs, legumes, nuts, seeds	Salmon	05082	1.92444
Protein foods: Meat, poultry, seafood, eggs, legumes, nuts, seeds	Gammon	05083	0.695
Protein foods: Meat, poultry, seafood, eggs, legumes, nuts, seeds	Chicken filet (on bread)	05084	0.79
Protein foods: Meat, poultry, seafood, eggs, legumes, nuts, seeds	Beans brown tinned	05085	0.1175
Protein foods: Meat, poultry, seafood, eggs, legumes, nuts, seeds	Beans white tinned	05086	0.120238
Protein foods: Meat, poultry, seafood, eggs, legumes, nuts, seeds	Unsalted walnuts	05088	1.4
Protein foods: Meat, poultry, seafood, eggs, legumes, nuts, seeds	Salted peanuts	05104	0.27
Protein foods: Meat, poultry, seafood, eggs, legumes, nuts, seeds	Unsalted nuts	05091	1.35
Protein foods: Meat, poultry, seafood, eggs, legumes, nuts, seeds	Prawns cooked	05102	1.0625
Protein foods: Meat, poultry, seafood, eggs, legumes, nuts, seeds	Green beans	05103	0.338
Fats & oils	Margarine 80% fat 17-24 g saturates	06088	0.218
Fats & oils	Margarine liquid 80% fat Blue Band	06099	0.378
Fats & oils	Sunflower oil	06090	0.108696
Fats & oils	Unsalted butter	06091	0.6
Fats & oils	Oil vegetable average	06092	0.142175
Fats & oils	Olive oil	06093	0.299
Fats & oils	Low fat margarine 40% fat <17 g sat	06094	0.33
Fats & oils	Margarine product 60% fat >17 g sat	06095	0.218
Fats & oils	Low fat margarine prod 35% fat <10 g sat	06096	0.33
Fats & oils	Cooking fat solid 97% fat >17 g sat	06097	0.375
Fats & oils	Frying fat <24g saturated fat	06098	0.176
Fats & oils	Becel light low-fat margarine	06089	0.43
Fats & oils	Vinegar	06100	0.037
Fats & oils	Albert Heijn Bewust light low-fat margarine	06101	0.33
Fats & oils	Blue Band Goede Start low-fat margarine	06102	0.318
Discretionary foods	Egg cake	07109	0.264
Discretionary foods	Waffle syrup average	08130	0.247222
Discretionary foods	Biscuit spiced Speculaas wo butter	07110	0.208
Discretionary foods	biscuit (Tuc)	07111	0.92
Discretionary foods	Gingerbread	07112	0.1
Discretionary foods	cake zonder roomboter	07113	0.161
Discretionary foods	Almond paste filled tarts wo butter	07114	0.14375
Discretionary foods	Croquette meat ragout frozen unprep	05075	0.292475
Discretionary foods	Sausage Dutch Frikandel frozen unprep	05076	0.117059
Discretionary foods	Crisps potato unflavoured	07092	0.32
Discretionary foods	Crisps potato flavoured	07093	0.32
Discretionary foods	Dark chocolate	07094	0.49
Discretionary foods	Bonbon	07095	0.716
Discretionary foods	water ice	07096	0.119697
Discretionary foods	Sweet liquorice	07097	0.215
Discretionary foods	Candy	07098	0.508571
Discretionary foods	Winegums	07099	0.236667
Discretionary foods	Milk chocolate	07100	0.49
Discretionary foods	Chewing gum sugar free	07101	1.2
Discretionary foods	pepermunt	07102	0.236
Discretionary foods	Vanilla ice cream	07103	0.1
Discretionary foods	Vanilla ice cream cornet	07104	0.248214
Discretionary foods	Sweets jelly/gums/foam	07105	0.236667
Discretionary foods	Cocktail nuts	07106	0.357143
Protein foods: Meat, poultry, seafood, eggs, legumes, nuts, seeds	Bacon	05067	0.706667
Discretionary foods	Chicken nuggets	05071	0.409664
Protein foods: Meat, poultry, seafood, eggs, legumes, nuts, seeds	Sausage spread liver	05092	0.92
Protein foods: Meat, poultry, seafood, eggs, legumes, nuts, seeds	Luncheon meat	05093	0.495
Protein foods: Meat, poultry, seafood, eggs, legumes, nuts, seeds	Salami sausage	05094	0.299
Protein foods: Meat, poultry, seafood, eggs, legumes, nuts, seeds	Cervelate sausage	05096	0.398
Protein foods: Meat, poultry, seafood, eggs, legumes, nuts, seeds	Schoulder ham	05097	0.66
Protein foods: Meat, poultry, seafood, eggs, legumes, nuts, seeds	Filet americain	05101	0.66
Discretionary foods	Sweet soy sauce	08104	0.178
Discretionary foods	Mustard	08105	0.156757
Discretionary foods	Sauce from package <3% fat	08106	0.236536
Discretionary foods	Satay sauce	08107	0.298
Discretionary foods	Jam	08108	0.211
Discretionary foods	Ready-made tomato sauce	08109	0.403846
Discretionary foods	Sauce garlic 30-<40% oil	08111	0.292941
Discretionary foods	frites saus 25% olie	08112	0.208
Discretionary foods	curry ketchup	08113	0.249
Discretionary foods	tomato ketchup	08114	0.156
Discretionary foods	mayonnaise	08115	0.182
Discretionary foods	Spread chocolate milk	08097	0.3975
Discretionary foods	Spread speculaas flavoured	08117	0.318
Discretionary foods	Chocolate sprinkels black and white	08119	0.282
Discretionary foods	Fruit sprinkels	08120	0.3225
Discretionary foods	Duopasta met chocolade	08121	0.208333
Discretionary foods	Apple syrup	08122	0.142
Discretionary foods	Milk chocolate sprinkels	08123	0.292
Discretionary foods	Honey	08124	0.322222
Discretionary foods	Chocolate hazelnut spread	08125	0.238333
Discretionary foods	Dark chocolate sprinkels	08126	0.282
Discretionary foods	Milk chocolate flakes	08128	0.347368
Sauces, dressings, spreads, sugars	Peanut butter	08098	0.318
Sauces, dressings, spreads, sugars	Peanut butter with peanuts	08110	0.318
Beverages	Icetea with sweetener	09104	0.13
Beverages	Fruit drink concentrated Fruitmix	09105	0.132
Beverages	Multi-fruit juice	09106	0.0726667
Beverages	Coffee w milk vending machine	09107	0.25
Beverages	Spa water	09108	0.078
Beverages	Water with sweetener	09109	0.046
Beverages	Cappuccino freshly made	09110	0.0837935
Beverages	Dubbelfrisss	09111	0.0833333
Beverages	Fruit lemonade syrup light (geconcentreerde versie, bijv Karvan Cevitam)	09112	0.0431667
Beverages	Lemonade syrup	09113	0.248333
Beverages	Fresh orange juice	09114	0.298
Beverages	Apple juice	09115	0.066
Beverages	Pasteurized orange juice	09116	0.0926667
Beverages	Fruitdrink conc KarvanCevitam diluted av	09117	0.0264
Beverages	Fruit drink concentrate undiluted	09118	0.132
Beverages	Mineral water average	09119	0.078
Beverages	Light fizzy drink with caffeine	09120	0.056
Beverages	Fruit drink concentrate Karvan Cevitam	09121	0.345333
Beverages	Tea	09122	0.0276
Beverages	Water average	09123	0.000135
Beverages	Fruit juice drink apple nectar	09124	0.1145
Beverages	Taksi	09125	0.066
Beverages	Coffee w sugar and milk vending machine	09126	0.25
Beverages	Icetea	09127	0.0393333
Beverages	Coffee cappuccino instant prepared	09128	0.0837935
Beverages	Juice drink	09129	0.248333
Beverages	Cola	09130	0.043
Beverages	Coffee	09131	0.0837935
Alcohol	White wine	11115	0.372
Alcohol	Red wine	11116	0.358667
Alcohol	Beer	11117	0.13

## Sheet: food waste
Food group	Commonly consumed food	Commonly consumed food ID	food waste multiple (avoidable)	food waste multiple (total)	decision/reason
Fruit	Kiwi	01001	1	1
Fruit	Orange	01002	1	1
Fruit	Grapes white with skin	01003	1	1
Fruit	Apple sauce	01004	1	1
Fruit	Strawberries	01005	1	1
Fruit	Tangerine	01006	1	1
Fruit	Apple	01008	1	1
Fruit	Banana	01009	1	1
Fruit	Peach	01010	1	1
Fruit	Melon	01011	1	1
Fruit	Pear	01012	1	1
Fruit	Raisins	01013	1	1
Vegetables	Potato product natural precooked chilled	02011	1	1
Vegetables	Potatoes	02012	1	1
Vegetables	Fries	02013	1	1
Vegetables	Silver-skin onions sweet pickled glass	02014	1	1
Vegetables	Letuce	02015	1	1
Vegetables	Vegetables for soup cooked	02017	1	1
Vegetables	Pickles	02018	1	1
Vegetables	Celeriac	02019	1	1
Vegetables	Tomato paster	02021	1	1
Vegetables	Arugula	02022	1	1
Vegetables	Bean sprouts	02023	1	1
Vegetables	White cabbage	02024	1	1
Vegetables	Cauliflower	02028	1	1
Vegetables	Carrots	02029	1	1
Vegetables	Zucchini	02030	1	1
Vegetables	Cucumber	02031	1	1
Vegetables	Broccoli	02039	1	1
Vegetables	Raw tomato	02032	1	1
Vegetables	Cherry tomato	02033	1	1
Vegetables	Red paprika	02035	1	1
Vegetables	Iceberg lettuce	02036	1	1
Vegetables	Mushrooms	02037	1	1
Vegetables	Leek	02041	1	1
Vegetables	Cooked tomato	02042	1	1
Vegetables	Onion	02044	1	1
Grains	White tiger bread	03036	1	1
Grains	Bread wholemeal coarse	03037	1	1
Grains	Nultigrain bread	03038	1	1
Grains	White bread	03039	1	1
Grains	Bread Tijger brown wheat	03040	1	1
Grains	Fruit muesli	03046	1	1
Grains	Crunchy fruit muesli	03047	1	1
Grains	Pasta	03051	1	1
Grains	Pasta wholemeal	03052	1	1
Grains	Rice brown	03089	1	1
Grains	Rice white	03054	1	1
Grains	Flour for pancakes	03055	1	1
Grains	Currant bun	03056	1	1
Grains	White baguette	03062	1	1
Grains	Hard white bread	03064	1	1
Grains	Roll brown soft	03071	1	1
Grains	Bread wholemeal coarse w seeds	03066	1	1
Grains	Brown bread with seeds	03076	1	1
Grains	Bread wholemeal fine	03069	1	1
Grains	Wehat bread	03070	1	1
Dairy/alternatives	Cheese Gouda 48+	04057	1	1
Dairy/alternatives	Cheese 30+	04058	1	1
Dairy/alternatives	Skim milk	04074	1	1
Dairy/alternatives	Semi-skimmed milk	04060	1	1
Dairy/alternatives	Yogurt	04061	1	1
Dairy/alternatives	Edammer cheese 40+	04062	1	1
Dairy/alternatives	Mozzarella	04063	1	1
Dairy/alternatives	Brie 60+	04064	1	1
Dairy/alternatives	Buttermilk	04065	1	1
Dairy/alternatives	Semi-skimmed coffee milk	04066	1	1
Dairy/alternatives	Chocolate milk	04067	1	1
Dairy/alternatives	Skimmed kwark	04068	1	1
Dairy/alternatives	Semi-skimmed chocolate milk	04069	1	1
Dairy/alternatives	Custard various flavors	04070	1	1
Dairy/alternatives	Yogurtdrink with sweetener	04071	1	1
Dairy/alternatives	Vanilla custard	04072	1	1
Dairy/alternatives	Yogurt drink	04073	1	1
Dairy/alternatives	Skimmed yogurt	04059	1	1
Dairy/alternatives	Coffee creamer	04075	1	1
Dairy/alternatives	Cream	04076	1	1
Dairy/alternatives	Coffee milk	04077	1	1
Dairy/alternatives	Milk	04078	1	1
Protein foods: Meat, poultry, seafood, eggs, legumes, nuts, seeds	Eggs	05064	1	1
Protein foods: Meat, poultry, seafood, eggs, legumes, nuts, seeds	Pork stewing meat raw	05065	1	1
Protein foods: Meat, poultry, seafood, eggs, legumes, nuts, seeds	Minced meat	05089	1	1
Protein foods: Meat, poultry, seafood, eggs, legumes, nuts, seeds	Lean smoked bacon	05068	1	1
Protein foods: Meat, poultry, seafood, eggs, legumes, nuts, seeds	Chicken	05069	1	1
Protein foods: Meat, poultry, seafood, eggs, legumes, nuts, seeds	Chicken filet	05070	1	1
Protein foods: Meat, poultry, seafood, eggs, legumes, nuts, seeds	Pork bratwurst	05072	1	1
Protein foods: Meat, poultry, seafood, eggs, legumes, nuts, seeds	hamburger	05073	1	1
Protein foods: Meat, poultry, seafood, eggs, legumes, nuts, seeds	Minced beef	05074	1	1
Protein foods: Meat, poultry, seafood, eggs, legumes, nuts, seeds	Fish sticks	05079	1	1
Protein foods: Meat, poultry, seafood, eggs, legumes, nuts, seeds	Lekkerbekje	05080	1	1
Protein foods: Meat, poultry, seafood, eggs, legumes, nuts, seeds	Tuna in water	05081	1	1
Protein foods: Meat, poultry, seafood, eggs, legumes, nuts, seeds	Salmon	05082	1	1
Protein foods: Meat, poultry, seafood, eggs, legumes, nuts, seeds	Gammon	05083	1	1
Protein foods: Meat, poultry, seafood, eggs, legumes, nuts, seeds	Chicken filet (on bread)	05084	1	1
Protein foods: Meat, poultry, seafood, eggs, legumes, nuts, seeds	Beans brown tinned	05085	1	1
Protein foods: Meat, poultry, seafood, eggs, legumes, nuts, seeds	Beans white tinned	05086	1	1
Protein foods: Meat, poultry, seafood, eggs, legumes, nuts, seeds	Unsalted walnuts	05088	1	1
Protein foods: Meat, poultry, seafood, eggs, legumes, nuts, seeds	Salted peanuts	05104	1	1
Protein foods: Meat, poultry, seafood, eggs, legumes, nuts, seeds	Unsalted nuts	05091	1	1
Protein foods: Meat, poultry, seafood, eggs, legumes, nuts, seeds	Prawns cooked	05102	1	1
Protein foods: Meat, poultry, seafood, eggs, legumes, nuts, seeds	Green beans	05103	1	1
Fats & oils	Margarine 80% fat 17-24 g saturates	06088	1	1
Fats & oils	Margarine liquid 80% fat Blue Band	06099	1	1
Fats & oils	Sunflower oil	06090	1	1
Fats & oils	Unsalted butter	06091	1	1
Fats & oils	Oil vegetable average	06092	1	1
Fats & oils	Olive oil	06093	1	1
Fats & oils	Low fat margarine 40% fat <17 g sat	06094	1	1
Fats & oils	Margarine product 60% fat >17 g sat	06095	1	1
Fats & oils	Low fat margarine prod 35% fat <10 g sat	06096	1	1
Fats & oils	Cooking fat solid 97% fat >17 g sat	06097	1	1
Fats & oils	Frying fat <24g saturated fat	06098	1	1
Fats & oils	Becel light low-fat margarine	06089	1	1
Fats & oils	Vinegar	06100	1	1
Fats & oils	Albert Heijn Bewust light low-fat margarine	06101	1	1
Fats & oils	Blue Band Goede Start low-fat margarine	06102	1	1
Discretionary foods	Egg cake	07109	1	1
Discretionary foods	Waffle syrup average	08130	1	1
Discretionary foods	Biscuit spiced Speculaas wo butter	07110	1	1
Discretionary foods	biscuit (Tuc)	07111	1	1
Discretionary foods	Gingerbread	07112	1	1
Discretionary foods	cake zonder roomboter	07113	1	1
Discretionary foods	Almond paste filled tarts wo butter	07114	1	1
Discretionary foods	Croquette meat ragout frozen unprep	05075	1	1
Discretionary foods	Sausage Dutch Frikandel frozen unprep	05076	1	1
Discretionary foods	Crisps potato unflavoured	07092	1	1
Discretionary foods	Crisps potato flavoured	07093	1	1
Discretionary foods	Dark chocolate	07094	1	1
Discretionary foods	Bonbon	07095	1	1
Discretionary foods	water ice	07096	1	1
Discretionary foods	Sweet liquorice	07097	1	1
Discretionary foods	Candy	07098	1	1
Discretionary foods	Winegums	07099	1	1
Discretionary foods	Milk chocolate	07100	1	1
Discretionary foods	Chewing gum sugar free	07101	1	1
Discretionary foods	pepermunt	07102	1	1
Discretionary foods	Vanilla ice cream	07103	1	1
Discretionary foods	Vanilla ice cream cornet	07104	1	1
Discretionary foods	Sweets jelly/gums/foam	07105	1	1
Discretionary foods	Cocktail nuts	07106	1	1
Protein foods: Meat, poultry, seafood, eggs, legumes, nuts, seeds	Bacon	05067	1	1
Discretionary foods	Chicken nuggets	05071	1	1
Protein foods: Meat, poultry, seafood, eggs, legumes, nuts, seeds	Sausage spread liver	05092	1	1
Protein foods: Meat, poultry, seafood, eggs, legumes, nuts, seeds	Luncheon meat	05093	1	1
Protein foods: Meat, poultry, seafood, eggs, legumes, nuts, seeds	Salami sausage	05094	1	1
Protein foods: Meat, poultry, seafood, eggs, legumes, nuts, seeds	Cervelate sausage	05096	1	1
Protein foods: Meat, poultry, seafood, eggs, legumes, nuts, seeds	Schoulder ham	05097	1	1
Protein foods: Meat, poultry, seafood, eggs, legumes, nuts, seeds	Filet americain	05101	1	1
Discretionary foods	Sweet soy sauce	08104	1	1
Discretionary foods	Mustard	08105	1	1
Discretionary foods	Sauce from package <3% fat	08106	1	1
Discretionary foods	Satay sauce	08107	1	1
Discretionary foods	Jam	08108	1	1
Discretionary foods	Ready-made tomato sauce	08109	1	1
Discretionary foods	Sauce garlic 30-<40% oil	08111	1	1
Discretionary foods	frites saus 25% olie	08112	1	1
Discretionary foods	curry ketchup	08113	1	1
Discretionary foods	tomato ketchup	08114	1	1
Discretionary foods	mayonnaise	08115	1	1
Discretionary foods	Spread chocolate milk	08097	1	1
Discretionary foods	Spread speculaas flavoured	08117	1	1
Discretionary foods	Chocolate sprinkels black and white	08119	1	1
Discretionary foods	Fruit sprinkels	08120	1	1
Discretionary foods	Duopasta met chocolade	08121	1	1
Discretionary foods	Apple syrup	08122	1	1
Discretionary foods	Milk chocolate sprinkels	08123	1	1
Discretionary foods	Honey	08124	1	1
Discretionary foods	Chocolate hazelnut spread	08125	1	1
Discretionary foods	Dark chocolate sprinkels	08126	1	1
Discretionary foods	Milk chocolate flakes	08128	1	1
Sauces, dressings, spreads, sugars	Peanut butter	08098	1	1
Sauces, dressings, spreads, sugars	Peanut butter with peanuts	08110	1	1
Beverages	Icetea with sweetener	09104	1	1
Beverages	Fruit drink concentrated Fruitmix	09105	1	1
Beverages	Multi-fruit juice	09106	1	1
Beverages	Coffee w milk vending machine	09107	1	1
Beverages	Spa water	09108	1	1
Beverages	Water with sweetener	09109	1	1
Beverages	Cappuccino freshly made	09110	1	1
Beverages	Dubbelfrisss	09111	1	1
Beverages	Fruit lemonade syrup light (geconcentreerde versie, bijv Karvan Cevitam)	09112	1	1
Beverages	Lemonade syrup	09113	1	1
Beverages	Fresh orange juice	09114	1	1
Beverages	Apple juice	09115	1	1
Beverages	Pasteurized orange juice	09116	1	1
Beverages	Fruitdrink conc KarvanCevitam diluted av	09117	1	1
Beverages	Fruit drink concentrate undiluted	09118	1	1
Beverages	Mineral water average	09119	1	1
Beverages	Light fizzy drink with caffeine	09120	1	1
Beverages	Fruit drink concentrate Karvan Cevitam	09121	1	1
Beverages	Tea	09122	1	1
Beverages	Water average	09123	1	1
Beverages	Fruit juice drink apple nectar	09124	1	1
Beverages	Taksi	09125	1	1
Beverages	Coffee w sugar and milk vending machine	09126	1	1
Beverages	Icetea	09127	1	1
Beverages	Coffee cappuccino instant prepared	09128	1	1
Beverages	Juice drink	09129	1	1
Beverages	Cola	09130	1	1
Beverages	Coffee	09131	1	1
Alcohol	White wine	11115	1	1
Alcohol	Red wine	11116	1	1
Alcohol	Beer	11117	1	1
